# Supplementary material for: Siderophore-Based Noninvasive Differentiation of Aspergillus fumigatus Colonization and Invasion in Pulmonary Aspergillosis
Source: Microbiol Spectr. 2023 Jan 31;11(2):e04068-22. doi: 10.1128/spectrum.04068-22 (PMC10100950; doi:10.1128/spectrum.04068-22)
Supplement: Supplemental file 2 — Supplemental material. Download spectrum.04068-22-s0002.xlsx, XLSX file, 0.5 MB [file spectrum.04068-22-s0002.xlsx]

## Sheet: Calibration data_HM
						Fc															TafC														FoxE
	No. Run	Sample		M+H	M+Na	M+K	M+Fe+H	M+Fe+Na	M+Fe+K	Sum	SUM/IS	Avg SUM/IS	SD	RSD (%)	CI		No. Run	Sample	M+H	M+Na	M+K	M+Fe+H	M+Fe+Na	M+Fe+K	Sum	SUM/IS	Avg SUM/IS	SD	RSD (%)	CI				No. Run	M+Fe+H
	4708	CB		0	0	0	1013042	0	0	1013042	0.00637919	0.00569212	0.000778987	13.6854	0.00193511		4708	CB	0	0	0	1517970	0	0	1517970	0.00955876	0.00887144	0.000722611	8.14537	0.00179507				4708	158804080
	4709	CB		0	0	0	943029	0	0	943029	0.00585135						4709	CB	0	0	0	1440405	0	0	1440405	0.00893749								4709	161164304
	4710	CB		0	0	0	733022	0	0	733022	0.00484582						4710	CB	0	0	0	1228011	0	0	1228011	0.00811807								4710	151268800
	4714	0.5		0	0	0	2280509	367982	0	2648491	0.0178278	0.0168423	0.000884604	5.25229	0.00219748		4714	0.5	0	0	0	2605950	582874	0	3188824	0.021465	0.0181848	0.0028797	15.8358	0.00715358				4714	148559456
	4715	0.5		0	0	0	2017854	363059	0	2380913	0.016117						4715	0.5	0	0	0	2321016	192821	0	2513837	0.0170168								4715	147726560
	4716	0.5		0	0	0	2211314	342594	0	2553908	0.0165819						4716	0.5	0	0	0	2294516	180931	0	2475447	0.0160725								4716	154017360
	4720	1		0	0	0	3927874	734407	0	4662281	0.0313067	0.0308735	0.000482793	1.56378	0.00119932		4720	1	0	0	0	4214700	965080	0	5179780	0.0347817	0.0325727	0.0020067	6.16069	0.00498493				4720	148922688
	4721	1		0	0	0	3740176	768237	0	4508413	0.030353						4721	1	0	0	0	4006189	757878	0	4764067	0.0320742								4721	148532560
	4722	1		0	0	0	3823226	702437	0	4525663	0.0309607						4722	1	0	0	0	3848612	662655	0	4511267	0.0308622								4722	146174352
	4726	5		0	0	0	10956965	2162782	0	13119747	0.0859059	0.0842524	0.00161101	1.91212	0.00400197		4726	5	0	0	0	10973867	3025991	0	13999858	0.0916687	0.0894076	0.00209977	2.34854	0.00521613				4726	152722320
	4727	5		0	0	0	10179812	1805537	0	11985349	0.0826875						4727	5	0	0	0	10792973	2112422	0	12905395	0.089035								4727	144947488
	4728	5		0	0	0	9781436	2126314	0	11907750	0.0841638						4728	5	0	0	0	10560667	1821791	0	12382458	0.087519								4728	141483008
	4732	10		0	0	0	21047312	4434133	323590	25805035	0.188853	0.192812	0.00343071	1.7793	0.00852236		4732	10	0	0	0	22757752	5432031	405318	28595101	0.209272	0.197051	0.0111635	5.66528	0.0277317				4732	136641104
	4733	10		0	0	0	20890196	4659074	392711	25941981	0.194693						4733	10	0	0	0	22006676	3908854	0	25915530	0.194495								4733	133245544
	4734	10		0	0	0	21122032	4355470	527534	26005036	0.194892						4734	10	0	0	0	20676248	4063446	264133	25003827	0.187388								4734	133433320
	4738	50		0	0	0	89949232	18069592	2058433	110077257	0.806777	0.815423	0.0092172	1.13036	0.0228968		4738	50	0	0	0	103925656	25097008	1887051	130909715	0.959461	0.919697	0.0359061	3.90412	0.0891957				4738	136440832
	4739	50		0	0	0	86433320	18460386	2083113	106976819	0.814372						4739	50	0	0	0	98652984	19390104	1493097	119536185	0.909981								4739	131361144
	4740	50		0	0	0	86843248	18613020	2135962	107592230	0.825121						4740	50	0	0	0	96337480	18285404	1383535	116006419	0.889649								4740	130395736
	4744	100		0	0	0	192733152	41613244	4942197	239288593	1.73372	1.7505	0.0163431	0.933629	0.0405986		4744	100	0	0	0	229796800	60543072	5309385	295649257	2.14207	2.01596	0.11137	5.52441	0.276658				4744	138020064
	4745	100		0	0	0	190754808	42013220	4874644	237642672	1.76637						4745	100	0	0	0	216366624	45552588	3745752	265664964	1.97466								4745	134537104
	4746	100		0	0	0	185973552	42182548	4754806	232910906	1.75139						4746	100	0	0	0	209728576	43521192	3564303	256814071	1.93113								4746	132986304
	4750	500		0	0	0	992928640	214906240	26973864	1234808744	8.218	8.22786	0.0132112	0.160566	0.0328184		4750	500	0	0	0	1242530688	471330720	40391664	1754253072	11.675	10.8373	0.77725	7.172	1.9308				4750	150256608
	4751	500		0	0	0	946839680	216121344	27157734	1190118758	8.22272						4751	500	0	0	0	1175387904	342194720	30684422	1548267046	10.6972								4751	144735472
	4752	500		0	0	0	954206400	218151104	26988024	1199345528	8.24287						4752	500	0	0	0	1122720768	323997664	28602066	1475320498	10.1396								4752	145500912
	5559	750		0	0	0	1459767680	256945744	30588036	1747301460	13.4502	13.4025	0.0769484	0.574136	0.19115		5559	750	0	0	0	1970361088	262334464	22588568	2255284120	17.3605	16.4385	0.82545	5.02145	2.05053				5559	129909264
	5560	750		0	0	0	1413944192	259417440	30099654	1703461286	13.3137						5560	750	0	0	0	1842712192	209591632	18773566	2071077390	16.1869								5560	127948040
	5561	750		0	0	0	1382011904	255426592	30550170	1667988666	13.4435						5561	750	0	0	0	1745347968	193060400	18000462	1956408830	15.7681								5561	124073688
	4756	1000		0	0	0	1866363776	391919456	52505120	2310788352	16.0156	16.5965	0.570641	3.43832	1.41755		4756	1000	0	0	0	2512707840	1105371520	97905096	3715984456	25.7547	23.9096	1.60096	6.69588	3.977				4756	144283472
	4657	1000		0	0	0	1878817536	396288832	51852944	2326959312	16.6176						4657	1000	0	0	0	2292797696	863906752	75963752	3232668200	23.0856								4657	140029392
	4658	1000		0	0	0	1935044864	429548064	55773924	2420366852	17.1563						4658	1000	0	0	0	2264075008	885806464	79166488	3229047960	22.8885								4658	141077360

## Sheet: Calibration plots_HM
					CALIBRATION PLOTS FOR THE DATA EVALUATION
		Fc														LOD a LOQ
	C (ng/mL)	Area	CI	Recovery (%)
	0	0.00569212	0.00193511													0.5	0.0168423
	0.5	0.0168423	0.00219748	202.919												1	0.0308735
	1	0.0308735	0.00119932	185.985												5	0.0842524
	5	0.0842524	0.00400197	101.509
	10	0.192812	0.00852236	116.152
	50	0.815423	0.0228968	98.2437
	100	1.7505	0.0405986	105.452
	500	8.22786	0.0328184	99.1309
	1000	16.5965	1.41755	99.9791
	DATA from LINEST function in EXCEL
	slope	0.0143528	0.0128917	intercept
	SD of slope	0.00139681	0.00413183	SD of intercept
		0.990618	0.00487219
	LOD	3.3*SD of intercept	0.013635
	LOQ	10*SD of intercept	0.0413183
	LOD	ng/ml	0.949992
	LOQ	ng/ml	2.87876
		TafC
	C (ng/mL)	Area	Cl	Recovery (%)													LOD a LOQ
	0	0.00887144	0.00179507
	0.5	0.0181848	0.00715358	166.833													0.5	0.0181848
	1	0.0325727	0.00498493	149.416													1	0.0325727
	5	0.0894076	0.00521613	82.0253													5	0.0894076
	10	0.197051	0.0277317	90.3906
	50	0.919697	0.0891957	84.3759
	100	2.01596	0.276658	92.475
	500	10.8373	1.9308	99.4247
	750	16.4385	2.05053	100.541
	DATA from LINEST function in EXCEL
	slope	0.0152065	0.0137743	intercept
	SD of slope	0.00138252	0.00408956	SD of intercept
		0.991802	0.00482235
		120.979	1
	LOD	3.3*SD of intercept	0.0134956
	LOQ	10*SD of intercept	0.0408956
	LOD	ng/ml	0.887488
	LOQ	ng/ml	2.68936

## Sheet: Calibration data_LM
																																								Method LM
			Gtx													Fumigaclavine A													Fumiquinazoline D											FoxE
	No. Run	Sample	M+H	M+Na	M+K	Sum	SUM/IS	Avg SUM/IS	SD	RSD (%)	CI			No. Run	Sample	M+H	M+Na	M+K	Sum	SUM/IS	Avg SUM/IS	SD	RSD (%)	CI			No. Run	Sample	M+H	M+Na	M+K	Sum	SUM/IS	Avg SUM/IS	SD	RSD (%)	CI			M+Fe+H
	4705	CB	0	0	0	0	0	0	0	#DIV/0!	#NUM!			4705	CB	15680727			15680727	1.42447	1.44275	0.0173393	1.20182	0.0430731			4705	CB	0	0	0	0	0	0	0	#DIV/0!	#NUM!			11008127
	4706	CB	0	0	0	0	0							4706	CB	15674980	0	0	15674980	1.44482							4706	CB	0	0	0	0	0							10849097
	4707	CB	0	0	0	0	0							4707	CB	15780551	0	0	15780551	1.45896							4707	CB	0	0	0	0	0							10816294
	4711	0.5	0	0	0	0	0	0	0	#DIV/0!	#NUM!			4711	0.5	13393154	0	0	13393154	1.20826	1.2326	0.0216453	1.75607	0.0537699			4711	0.5	147943	0	0	147943	0.0133466	0.0134009	0.000370963	2.76819	0.000921524			11084684
	4712	0.5	0	0	0	0	0							4712	0.5	13369602	0	0	13369602	1.24969							4712	0.5	147595	0	0	147595	0.0137961							10698350
	4713	0.5	0	0	0	0	0							4713	0.5	13517887	0	0	13517887	1.23984							4713	0.5	142393	0	0	142393	0.0130601							10902891
	4717	1	60691	0	0	60691	0.00525883	0.00898328	0.0066516	74.0443	0.0165235			4717	1	77594296	0	0	77594296	6.72349	6.91593	0.17007	2.4591	0.422476			4717	1	566034	0	0	566034	0.0490465	0.0495275	0.00105275	2.12559	0.00261518			11540773
	4718	1	55943	0	0	55943	0.00502826							4718	1	77637712	0	0	77637712	6.97822							4718	1	542948	0	0	542948	0.0488012							11125711
	4719	1	186258	0	0	186258	0.0166627							4719	1	78761720	0	0	78761720	7.04606							4719	1	567120	0	0	567120	0.0507348							11178119
	4723	5	1117029	0	0	1117029	0.101469	0.11072	0.0171423	15.4826	0.0425839			4723	5	26643972	0	0	26643972	2.42029	2.45631	0.037061	1.50881	0.0920647			4723	5	3399322	436651	0	3835973	0.348453	0.337514	0.010621	3.14683	0.026384			11008567
	4724	5	1422034	0	0	1422034	0.130501							4724	5	27180188	0	0	27180188	2.49433							4724	5	3226569	339324	0	3565893	0.327243							10896769
	4725	5	1102307	0	0	1102307	0.10019							4725	5	27002496	0	0	27002496	2.4543							4725	5	3095037	610964	0	3706001	0.336844							11002115
	4729	10	2531882	0	0	2531882	0.244026	0.253069	0.0079617	3.14606	0.019778			4729	10	72909800	0	0	72909800	7.02715	7.1778	0.348803	4.85947	0.866474			4729	10	7608719	1337170	0	8945889	0.862217	0.83439	0.031494	3.77449	0.0782354			10375446
	4730	10	2724402	0	0	2724402	0.256154							4730	10	73702360	0	0	73702360	6.92965							4730	10	7412787	1097992	0	8510779	0.800201							10635805
	4731	10	2550057	0	0	2550057	0.259026							4731	10	74590024	0	0	74590024	7.57661							4731	10	7171307	1105709	0	8277016	0.840752							9844774
	4735	50	12558139	201045	0	12759184	1.24053	1.34798	0.0947449	7.02867	0.235359			4735	50	294092800	0	0	294092800	28.5935	29.4964	1.0352	3.5096	2.57159			4735	50	36381308	6104871	246403	42732582	4.15472	4.11845	0.12147	2.9494	0.301748			10285306
	4736	50	13759339	238776	0	13998115	1.41951							4736	50	302012736	0	0	302012736	30.6262							4736	50	35272792	6178174	140388	41591354	4.21766							9861239
	4737	50	13734666	252801	0	13987467	1.3839							4737	50	295834432	0	0	295834432	29.2695							4737	50	34084380	6172694	0	40257074	3.98298							10107270
	4741	100	27492726	936996	0	28429722	2.76616	2.85602	0.126113	4.41569	0.313282			4741	100	506290624	0	0	506290624	49.2611	50.1667	1.03112	2.05538	2.56143			4741	100	75539592	13275255	693731	89508578	8.70902	8.54999	0.145453	1.7012	0.361325			10277688
	4742	100	27839648	855477	0	28695125	2.80171							4742	100	511588160	0	0	511588160	49.95							4742	100	73594544	12998839	640323	87233706	8.51725							10242002
	4743	100	29125644	731622	0	29857266	3.00019							4743	100	510417056	0	0	510417056	51.2889							4743	100	70606008	12686435	538437	83830880	8.42369							9951797
	4747	500	143657248	4722969	568135	148948352	13.232	13.6786	0.402851	2.94512	1.00074			4747	500	2427614464	120256	0	2427734720	215.671	224.003	7.97131	3.55857	19.8018			4747	500	409558464	65773788	3976505	479308757	42.5801	43.0563	0.471698	1.09554	1.17176			11256646
	4748	500	145853968	4598669	225866	150678503	13.7891							4748	500	2456042240	228717	0	2456270957	224.781							4748	500	402050048	64583424	3960728	470594200	43.0656							10927391
	4749	500	145996400	4298564	493439	150788403	14.0147							4749	500	2491391488	0	0	2491391488	231.557							4749	500	401124800	63219704	3936527	468281031	43.5233							10759311
	4753	1000	291442240	9371000	999402	301812642	28.5655	30.6656	1.88802	6.15681	4.69011			4753	1000	4713453056	470627	208358	4714132041	446.175	462.794	14.6625	3.16826	36.4237			4753	1000	954455296	123805528	8025527	1086286351	102.813	105.009	2.1322	2.03049	5.29668			10565652
	4754	1000	305971456	9376882	934349	316282687	31.2089							4754	1000	4745177088	568893	209086	4745955067	468.303							4754	1000	934033280	123862248	7668851	1065564379	105.144							10134377
	4755	1000	309229344	9008425	833811	319071580	32.2224							4755	1000	4692079616	484110	128183	4692691909	473.905							4755	1000	929589120	122974848	7673001	1060236969	107.071							9902182

## Sheet: Calibration plots_LM
											CALIBRATION PLOTS FOR THE DATA EVALUATION
		Gliotoxin															LOD a LOQ
	C (ng/mL)	Area	CI	Recovery (%)													c	average area
	0	0	0
	0.5	0	0	0													5	0.11072
	1	0	0.0165235	0													10	0.253069
	5	0.11072	0.0425839	80.8175													50	1.34798
	10	0.253069	0.019778	92.3609
	50	1.34798	0.235359	98.3926
	100	2.85602	0.313282	104.234
	500	13.6786	1.00074	99.8438
	1000	30.6656	4.69011	111.918
	DATA from LINEST function in EXCEL
	slope	0.0274479	-0.024115	intercept
	SD of slope	0.000104115	0.00307978	SD of intercept
		0.999986	0.00363163
		69500.4	1
	LOD	3.3*SD of intercept	0.0101633
	LOQ	10*SD of intercept	0.0307978
	LOD	ng/ml	0.370275
	LOQ	ng/ml	1.12205
		Fumiquinazoline D
	C (ng/mL)	Area	Cl	Recovery (%)													LOD a LOQ
	0	0	0
	0.5	0.0134009	0.000921524	31.1288													1	0.0495275
	1	0.0495275	0.00261518	57.5232													5	0.337514
	5	0.337514	0.026384	78.4004													10	0.83439
	10	0.83439	0.0782354	96.9094
	50	4.11845	0.301748	95.6668
	100	8.54999	0.361325	99.303
	500	43.0563	1.17176	100.015
	1000	105.009	5.29668	121.962
	DATA from LINEST function in EXCEL
	slope	0.0877057	-0.0606198	intercept
	SD of slope	0.007774	0.0503813	SD of intercept
		0.992205	0.0495751
		127.282	1
	LOD	3.3*SD of intercept	0.166258
	LOQ	10*SD of intercept	0.503813
	LOD	ng/ml	1.89564
	LOQ	ng/ml	5.74436
		Fumigaclavine A															LOD a LOQ
	C (ng/mL)	Area	CI	Recovery (%)													c	Average area
	0	1.44275	0.0430731	#DIV/0!
	0.5	1.2326	0.0537699	-91.779													5	2.45631
	1	6.91593	0.422476	1193.66													10	7.1778
	5	2.45631	0.0920647	44.2011													50	29.4964
	10	7.1778	0.866474	125.077
	50	29.4964	2.57159	122.37
	100	50.1667	2.56143	106.268
	500	224.003	19.8018	97.0818
	1000	462.794	36.4237	100.622
	DATA from LINEST function in EXCEL
	slope	0.584426	0.380937	intercept
	SD of slope	0.0366657	1.08459	SD of intercept
		0.996079	1.27893
		254.062	1
	LOD	3.3*SD of intercept	3.57913
	LOQ	10*SD of intercept	10.8459
	LOD	ng/ml	6.12418
	LOQ	ng/ml	18.5581

## Sheet: HM_Spores
								Fc																			Hfc													FoxE HM	FOXE for 10x dilution								TafC
		Run no	Sample	M+H	M+Na	M+K	Sum	SUM/IS	conc from equation [ng/mL]	dilution factor	c [ng/ml]	Inoculation of spores/ml	conc (ng/spore)	conc (fg/spore)	Average conc (fg/spore)	sd	CI	CV			Run no	Sample	M+H	M+Na	M+K	Sum	SUM/IS	conc from equation [ng/mL]	dilution factor	c [ng/ml]	Inoculation of spores/ml	conc (ng/spore)	conc (fg/spore)	Average conc (fg/spore)	sd	CI	CV			M+H+Fe	M+H+Fe		Run no	Sample	M+H	M+Na	M+K	Sum	SUM/IS
		4764	Medium Blank	ND	0	0	0	0	0	2	0	0	#REF!	#REF!	#REF!	#REF!	#REF!	#REF!			4764	Medium Blank	0	0	0	0	0	0	2	0	0	#REF!		#REF!	#REF!	#REF!	#REF!			151925632			4764	Medium Blank	0	0	0	0	0
		4765	Medium Blank	ND	0	0	0	0	0	2	0	0	#REF!	#REF!							4765	Medium Blank	0	0	0	0	0	0	2	0	0	#REF!								150731616			4765	Medium Blank	0	0	0	0	0
		4766	Medium Blank	ND	0	0	0	0	0	2	0	0	#REF!	#REF!							4766	Medium Blank	0	0	0	0	0	0	2	0	0	#REF!								147681824			4766	Medium Blank	0	0	0	0	0
		4770	Spores	24253358	0	0	24253358	0.289232	17.4446	2	34.8893	2 x 10 to 8	1.74446e-07	0.174446	0.178787	0.00528036	0.0131171	0.0295344			4770	Spores	666277632	39195016	4115561	709588209	8.46216	510.383	2	1020.77	2 x 10 to 8	5.10383e-06	5.10383	5.06953	0.0313006	0.0777551	0.00617426			83854288			4770	Spores	0	0	0	0	0
		4771	Spores	24731606	0	0	24731606	0.306175	18.4665	2	36.9331	2 x 10 to 8	1.84665e-07	0.184665							4771	Spores	633941184	37209956	4176207	675327347	8.3605	504.252	2	1008.5	2 x 10 to 8	5.04252e-06	5.04252							80775952			4771	Spores	0	0	0	0	0
		4772	Spores	23538408	0	0	23538408	0.293878	17.7248	2	35.4497	2 x 10 to 8	1.77248e-07	0.177248							4772	Spores	631939520	36360268	3960251	672260039	8.39319	506.224	2	1012.45	2 x 10 to 8	5.06224e-06	5.06224							80095888			4772	Spores	0	0	0	0	0
		4777	Spores_0hr_A	1620845	0	0	1620845	0.0108127	0.652153	2	1.30431	4 x 10 to 6	3.26076e-07	0.326076	0.307458	0.0221499	0.0550234	0.0720421			4777	Spores_0hr_A	11248113	2581716	0	13829829	0.0922591	5.56448	2	11.129	4 x 10 to 6	2.78224e-06	2.78224	2.73074	0.0463008	0.115017	0.0169554			149902112			4777	Spores_0hr_A	0	0	0	0	0
		4778	Spores_0hr_A	1530421	0	0	1530421	0.0103902	0.62667	2	1.25334	4 x 10 to 6	3.13335e-07	0.313335							4778	Spores_0hr_A	10574070	2698706	0	13272776	0.0901102	5.43488	2	10.8698	4 x 10 to 6	2.71744e-06	2.71744							147294880			4778	Spores_0hr_A	0	0	0	0	0
		4779	Spores_0hr_A	1348611	0	0	1348611	0.00938302	0.565924	2	1.13185	4 x 10 to 6	2.82962e-07	0.282962							4779	Spores_0hr_A	10263324	2569515	0	12832839	0.089285	5.3851	2	10.7702	4 x 10 to 6	2.69255e-06	2.69255							143728928			4779	Spores_0hr_A	0	0	0	0	0
		4783	Spores_0hr_B	1394786	0	0	1394786	0.00991619	0.598082	2	1.19616	4 x 10 to 6	2.99041e-07	0.299041	0.299105	0.00456423	0.0113382	0.0152596			4783	Spores_0hr_B	9565531	2353247	0	11918778	0.0847362	5.11075	2	10.2215	4 x 10 to 6	2.55537e-06	2.55537	2.53787	0.0505921	0.125678	0.0199349			140657408			4783	Spores_0hr_B	0	0	0	0	0
		4784	Spores_0hr_B	1346903	0	0	1346903	0.0100707	0.607403	2	1.21481	4 x 10 to 6	3.03701e-07	0.303701							4784	Spores_0hr_B	8959959	2470645	0	11430604	0.0854661	5.15477	2	10.3095	4 x 10 to 6	2.57739e-06	2.57739							133744264			4784	Spores_0hr_B	0	0	0	0	0
		4785	Spores_0hr_B	1313687	0	0	1313687	0.00976806	0.589147	2	1.17829	4 x 10 to 6	2.94574e-07	0.294574							4785	Spores_0hr_B	8633293	2430368	0	11063661	0.082265	4.9617	2	9.9234	4 x 10 to 6	2.48085e-06	2.48085							134488048			4785	Spores_0hr_B	0	0	0	0	0
		4789	Spores_0hr_C	1422228	0	0	1422228	0.0106651	0.643253	2	1.28651	4 x 10 to 6	3.21626e-07	0.321626	0.30372	0.0155957	0.038742	0.0513491			4789	Spores_0hr_C	9525134	2444373	0	11969507	0.089758	5.41363	2	10.8273	4 x 10 to 6	2.70682e-06	2.70682	2.65444	0.0868342	0.215708	0.0327128			133353072			4789	Spores_0hr_C	0	0	0	0	0
		4790	Spores_0hr_C	1246552	0	0	1246552	0.00971952	0.58622	2	1.17244	4 x 10 to 6	2.9311e-07	0.29311							4790	Spores_0hr_C	8967082	2525393	0	11492475	0.0896083	5.4046	2	10.8092	4 x 10 to 6	2.7023e-06	2.7023							128252392			4790	Spores_0hr_C	0	0	0	0	0
		4791	Spores_0hr_C	1256186	0	0	1256186	0.0098294	0.592847	2	1.18569	4 x 10 to 6	2.96423e-07	0.296423							4791	Spores_0hr_C	8630333	2193913	0	10824246	0.0846975	5.10842	2	10.2168	4 x 10 to 6	2.55421e-06	2.55421							127798848			4791	Spores_0hr_C	0	0	0	0	0
		4795	Spores_0hr_D	1575907	0	0	1575907	0.0109803	0.662262	2	1.32452	4 x 10 to 6	3.31131e-07	0.331131	0.324483	0.0117744	0.0292493	0.0362867			4795	Spores_0hr_D	15172212	3943946	0	19116158	0.133194	8.0334	2	16.0668	4 x 10 to 6	4.0167e-06	4.0167	3.99056	0.0255284	0.0634161	0.00639721			143521344			4795	Spores_0hr_D	0	0	0	0	0
		4796	Spores_0hr_D	1444436	0	0	1444436	0.010309	0.621776	2	1.24355	4 x 10 to 6	3.10888e-07	0.310888							4796	Spores_0hr_D	14491604	3933647	0	18425251	0.131502	7.93139	2	15.8628	4 x 10 to 6	3.96569e-06	3.96569							140113440			4796	Spores_0hr_D	0	0	0	0	0
		4797	Spores_0hr_D	1547322	0	0	1547322	0.0109902	0.66286	2	1.32572	4 x 10 to 6	3.3143e-07	0.33143							4797	Spores_0hr_D	14516481	4107978	0	18624459	0.132285	7.97856	2	15.9571	4 x 10 to 6	3.98928e-06	3.98928							140790928			4797	Spores_0hr_D	0	0	0	0	0
		4801	Spores_3hr_A	1716819	0	0	1716819	0.0126568	0.763381	2	1.52676	4 x 10 to 6	3.8169e-07	0.38169	0.368733	0.0113886	0.0282908	0.0308857			4801	Spores_3hr_A	9157645	2361306	0	11518951	0.0849208	5.12188	2	10.2438	4 x 10 to 6	2.56094e-06	2.56094	2.57468	0.0574266	0.142656	0.0223043			135643472			4801	Spores_3hr_A	0	0	0	0	0
		4802	Spores_3hr_A	1493140	0	0	1493140	0.0119478	0.720618	2	1.44124	4 x 10 to 6	3.60309e-07	0.360309							4802	Spores_3hr_A	8744095	2186824	0	10930919	0.0874673	5.27547	2	10.5509	4 x 10 to 6	2.63773e-06	2.63773							124971512			4802	Spores_3hr_A	0	0	0	0	0
		4803	Spores_3hr_A	1520293	0	0	1520293	0.0120769	0.728401	2	1.4568	4 x 10 to 6	3.64201e-07	0.364201							4803	Spores_3hr_A	8171369	2370378	0	10541747	0.0837414	5.05075	2	10.1015	4 x 10 to 6	2.52538e-06	2.52538							125884464			4803	Spores_3hr_A	0	0	0	0	0
		4807	Spores_3hr_B	2114942	0	0	2114942	0.0145852	0.879687	2	1.75937	4 x 10 to 6	4.39844e-07	0.439844	0.41481	0.0328502	0.0816043	0.0791933			4807	Spores_3hr_B	9134749	2664619	0	11799368	0.0813716	4.90782	2	9.81564	4 x 10 to 6	2.45391e-06	2.45391	2.38917	0.0624931	0.155241	0.0261568			145005888			4807	Spores_3hr_B	0	0	0	0	0
		4808	Spores_3hr_B	1933381	0	0	1933381	0.0141584	0.853946	2	1.70789	4 x 10 to 6	4.26973e-07	0.426973							4808	Spores_3hr_B	8768782	2028125	0	10796907	0.0790673	4.76883	2	9.53767	4 x 10 to 6	2.38442e-06	2.38442							136553440			4808	Spores_3hr_B	0	0	0	0	0
		4809	Spores_3hr_B	1747367	0	0	1747367	0.0125216	0.755225	2	1.51045	4 x 10 to 6	3.77613e-07	0.377613							4809	Spores_3hr_B	8437771	2340364	0	10778135	0.0772361	4.65839	2	9.31678	4 x 10 to 6	2.3292e-06	2.3292							139547856			4809	Spores_3hr_B	0	0	0	0	0
		4813	Spores_3hr_C	1730580	0	0	1730580	0.0129937	0.783697	2	1.56739	4 x 10 to 6	3.91849e-07	0.391849	0.407922	0.0264607	0.065732	0.064867			4813	Spores_3hr_C	9269096	2224732	0	11493828	0.086299	5.20501	2	10.41	4 x 10 to 6	2.6025e-06	2.6025	2.63209	0.0369112	0.0916924	0.0140235			133186040			4813	Spores_3hr_C	0	0	0	0	0
		4814	Spores_3hr_C	1913116	0	0	1913116	0.0145394	0.876925	2	1.75385	4 x 10 to 6	4.38462e-07	0.438462							4814	Spores_3hr_C	9219104	2445818	0	11664922	0.0886518	5.34691	2	10.6938	4 x 10 to 6	2.67346e-06	2.67346							131581376			4814	Spores_3hr_C	0	0	0	0	0
		4815	Spores_3hr_C	1656752	0	0	1656752	0.013047	0.786912	2	1.57382	4 x 10 to 6	3.93456e-07	0.393456							4815	Spores_3hr_C	8619800	2413775	0	11033575	0.0868899	5.24064	2	10.4813	4 x 10 to 6	2.62032e-06	2.62032							126983432			4815	Spores_3hr_C	0	0	0	0	0
		4819	Spores_3hr_D	1985832	0	0	1985832	0.0134497	0.811202	2	1.6224	4 x 10 to 6	4.05601e-07	0.405601	0.400913	0.00554473	0.0137739	0.0138303			4819	Spores_3hr_D	8586889	2079663	0	10666552	0.0722429	4.35723	2	8.71447	4 x 10 to 6	2.17862e-06	2.17862	2.23747	0.0948235	0.235555	0.0423799			147648416			4819	Spores_3hr_D	0	0	0	0	0
		4820	Spores_3hr_D	1842899	0	0	1842899	0.0130913	0.789585	2	1.57917	4 x 10 to 6	3.94793e-07	0.394793							4820	Spores_3hr_D	8103924	2104699	0	10208623	0.0725185	4.37386	2	8.74771	4 x 10 to 6	2.18693e-06	2.18693							140772576			4820	Spores_3hr_D	0	0	0	0	0
		4821	Spores_3hr_D	1774515	0	0	1774515	0.0133417	0.804689	2	1.60938	4 x 10 to 6	4.02345e-07	0.402345							4821	Spores_3hr_D	8132153	2218496	0	10350649	0.0778217	4.69371	2	9.38741	4 x 10 to 6	2.34685e-06	2.34685							133004720			4821	Spores_3hr_D	0	0	0	0	0
		4825	Spores_5hr_A	8302748	0	0	8302748	0.0537175	3.2399	2	6.4798	4 x 10 to 6	1.61995e-06	1.61995	1.58439	0.107898	0.268033	0.0681005			4825	Spores_5hr_A	4922976	0	0	4922976	0.0318509	1.92104	2	3.84209	4 x 10 to 6	9.60522e-07	0.960522	0.954597	0.0181003	0.0449636	0.0189612			154563168			4825	Spores_5hr_A	0	0	0	0	0
		4826	Spores_5hr_A	7473038	0	0	7473038	0.0485199	2.92641	2	5.85282	4 x 10 to 6	1.46321e-06	1.46321							4826	Spores_5hr_A	4771639	0	0	4771639	0.0309806	1.86855	2	3.73711	4 x 10 to 6	9.34277e-07	0.934277							154020064			4826	Spores_5hr_A	0	0	0	0	0
		4827	Spores_5hr_A	8141183	0	0	8141183	0.0553781	3.34006	2	6.68011	4 x 10 to 6	1.67003e-06	1.67003							4827	Spores_5hr_A	4723723	0	0	4723723	0.0321318	1.93799	2	3.87597	4 x 10 to 6	9.68993e-07	0.968993							147010800			4827	Spores_5hr_A	0	0	0	0	0
		4831	Spores_5hr_B	6253260	0	0	6253260	0.0503238	3.03521	2	6.07042	4 x 10 to 6	1.51761e-06	1.51761	1.47435	0.071965	0.178771	0.0488114			4831	Spores_5hr_B	5310764	0	0	5310764	0.042739	2.57774	2	5.15549	4 x 10 to 6	1.28887e-06	1.28887	1.23389	0.0478875	0.118959	0.0388101			124260456			4831	Spores_5hr_B	0	0	0	0	0
		4832	Spores_5hr_B	5826339	0	0	5826339	0.0461347	2.78255	2	5.5651	4 x 10 to 6	1.39127e-06	1.39127							4832	Spores_5hr_B	5073514	0	0	5073514	0.0401736	2.42301	2	4.84603	4 x 10 to 6	1.21151e-06	1.21151							126289864			4832	Spores_5hr_B	0	0	0	0	0
		4833	Spores_5hr_B	6071634	0	0	6071634	0.0502097	3.02833	2	6.05666	4 x 10 to 6	1.51417e-06	1.51417							4833	Spores_5hr_B	4817056	0	0	4817056	0.0398349	2.40259	2	4.80518	4 x 10 to 6	1.20129e-06	1.20129							120925456			4833	Spores_5hr_B	0	0	0	0	0
		4837	Spores_5hr_C	8254481	0	0	8254481	0.0670869	4.04626	2	8.09251	4 x 10 to 6	2.02313e-06	2.02313	2.00248	0.0308748	0.0766972	0.0154183			4837	Spores_5hr_C	5221583	0	0	5221583	0.0424375	2.55956	2	5.11912	4 x 10 to 6	1.27978e-06	1.27978	1.24047	0.0379725	0.0943288	0.0306113			123041600			4837	Spores_5hr_C	0	0	0	0	0
		4838	Spores_5hr_C	8296690	0	0	8296690	0.0652252	3.93397	2	7.86794	4 x 10 to 6	1.96698e-06	1.96698							4838	Spores_5hr_C	5078418	0	0	5078418	0.0399245	2.40799	2	4.81598	4 x 10 to 6	1.20399e-06	1.20399							127200688			4838	Spores_5hr_C	0	0	0	0	0
		4839	Spores_5hr_C	8279237	0	0	8279237	0.0668943	4.03464	2	8.06928	4 x 10 to 6	2.01732e-06	2.01732							4839	Spores_5hr_C	5079390	0	0	5079390	0.0410403	2.47529	2	4.95058	4 x 10 to 6	1.23764e-06	1.23764							123765888			4839	Spores_5hr_C	0	0	0	0	0
		4843	Spores_5hr_D	11227517	0	0	11227517	0.0856806	5.16771	2	10.3354	4 x 10 to 6	2.58385e-06	2.58385	2.72398	0.160324	0.398267	0.0588566			4843	Spores_5hr_D	7928941	0	0	7928941	0.0605082	3.64947	2	7.29893	4 x 10 to 6	1.82473e-06	1.82473	1.90242	0.0689825	0.171362	0.0362605			131039208			4843	Spores_5hr_D	0	0	0	0	0
		4844	Spores_5hr_D	11388227	0	0	11388227	0.0891761	5.37853	2	10.7571	4 x 10 to 6	2.68927e-06	2.68927							4844	Spores_5hr_D	8156076	0	0	8156076	0.0638666	3.85203	2	7.70405	4 x 10 to 6	1.92601e-06	1.92601							127704912			4844	Spores_5hr_D	0	0	0	0	0
		4845	Spores_5hr_D	11631662	0	0	11631662	0.0961247	5.79763	2	11.5953	4 x 10 to 6	2.89881e-06	2.89881							4845	Spores_5hr_D	7850595	0	0	7850595	0.0648778	3.91301	2	7.82603	4 x 10 to 6	1.95651e-06	1.95651							121005960			4845	Spores_5hr_D	0	0	0	0	0
		4849	Spores_6hr_A	25347304	4978966	0	30326270	0.195869	11.8135	2	23.6271	4 x 10 to 6	5.90677e-06	5.90677	5.85067	0.0569223	0.141403	0.00972919			4849	Spores_6hr_A	8264198	0	0	8264198	0.053376	3.2193	2	6.43861	4 x 10 to 6	1.60965e-06	1.60965	1.60078	0.0342284	0.0850281	0.0213824			154829744			4849	Spores_6hr_A	0	0	0	0	0
		4850	Spores_6hr_A	24101568	4856408	0	28957976	0.192095	11.5859	2	23.1718	4 x 10 to 6	5.79296e-06	5.79296							4850	Spores_6hr_A	7813092	0	0	7813092	0.0518286	3.12597	2	6.25195	4 x 10 to 6	1.56299e-06	1.56299							150748560			4850	Spores_6hr_A	0	0	0	0	0
		4951	Spores_6hr_A	23023084	4818528	0	27841612	0.194061	11.7046	2	23.4091	4 x 10 to 6	5.85228e-06	5.85228							4951	Spores_6hr_A	7753113	0	0	7753113	0.0540407	3.25939	2	6.51878	4 x 10 to 6	1.6297e-06	1.6297							143468000			4951	Spores_6hr_A	0	0	0	0	0
		4955	Spores_6hr_B	23347072	4462374	0	27809446	0.193412	11.6654	2	23.3307	4 x 10 to 6	5.83269e-06	5.83269	6.06176	0.274014	0.680689	0.0452037			4955	Spores_6hr_B	5543556	0	0	5543556	0.0385549	2.32538	2	4.65077	4 x 10 to 6	1.16269e-06	1.16269	1.23296	0.104089	0.258572	0.0844221			143783552			4955	Spores_6hr_B	0	0	0	0	0
		4956	Spores_6hr_B	22920020	4530505	0	27450525	0.198538	11.9746	2	23.9491	4 x 10 to 6	5.98729e-06	5.98729							4956	Spores_6hr_B	5426810	0	0	5426810	0.0392499	2.3673	2	4.73461	4 x 10 to 6	1.18365e-06	1.18365							138263024			4956	Spores_6hr_B	0	0	0	0	0
		4957	Spores_6hr_B	22745130	3925177	0	26670307	0.211074	12.7306	2	25.4613	4 x 10 to 6	6.36532e-06	6.36532							4957	Spores_6hr_B	5667080	0	0	5667080	0.0448504	2.70509	2	5.41018	4 x 10 to 6	1.35254e-06	1.35254							126355304			4957	Spores_6hr_B	0	0	0	0	0
		4961	Spores_6hr_C	18827590	4035863	0	22863453	0.145848	8.79661	2	17.5932	4 x 10 to 6	4.39831e-06	4.39831	4.38756	0.067409	0.167453	0.0153637			4961	Spores_6hr_C	4557558	0	0	4557558	0.029073	1.7535	2	3.507	4 x 10 to 6	8.7675e-07	0.87675	0.879947	0.0102179	0.0253826	0.0116119			156762416			4961	Spores_6hr_C	0	0	0	0	0
		4862	Spores_6hr_C	17910706	3844219	0	21754925	0.143099	8.63084	2	17.2617	4 x 10 to 6	4.31542e-06	4.31542							4862	Spores_6hr_C	4493632	0	0	4493632	0.0295582	1.78276	2	3.56552	4 x 10 to 6	8.91381e-07	0.891381							152026672			4862	Spores_6hr_C	0	0	0	0	0
		4863	Spores_6hr_C	17415180	3928694	0	21343874	0.147527	8.8979	2	17.7958	4 x 10 to 6	4.44895e-06	4.44895							4863	Spores_6hr_C	4182033	0	0	4182033	0.0289059	1.74342	2	3.48684	4 x 10 to 6	8.71709e-07	0.871709							144677600			4863	Spores_6hr_C	0	0	0	0	0
		4867	Spores_6hr_D	18611300	3941505	0	22552805	0.170042	10.2558	2	20.5116	4 x 10 to 6	5.12791e-06	5.12791	4.95648	0.14912	0.370435	0.0300858			4867	Spores_6hr_D	4242515	0	0	4242515	0.0319873	1.92927	2	3.85854	4 x 10 to 6	9.64636e-07	0.964636	0.903434	0.0530144	0.131695	0.0586809			132631176			4867	Spores_6hr_D	0	0	0	0	0
		4868	Spores_6hr_D	17544082	3807715	0	21351797	0.16198	9.76959	2	19.5392	4 x 10 to 6	4.8848e-06	4.8848							4868	Spores_6hr_D	3810188	0	0	3810188	0.028905	1.74337	2	3.48673	4 x 10 to 6	8.71683e-07	0.871683							131817600			4868	Spores_6hr_D	0	0	0	0	0
		4869	Spores_6hr_D	17329804	3410609	0	20740413	0.16105	9.71349	2	19.427	4 x 10 to 6	4.85675e-06	4.85675							4869	Spores_6hr_D	3732292	0	0	3732292	0.0289813	1.74797	2	3.49594	4 x 10 to 6	8.73984e-07	0.873984							128782672			4869	Spores_6hr_D	0	0	0	0	0
		4876	Spores_7hr_A	21819670	4288432	0	26108102	0.213975	12.9056	2	25.8113	4 x 10 to 6	6.45281e-06	6.45281	6.47852	0.224296	0.557182	0.0346215			4876	Spores_7hr_A	2865100	0	0	2865100	0.0234816	1.41626	2	2.83252	4 x 10 to 6	7.08131e-07	0.708131	0.691972	0.0209171	0.0519611	0.0302283			122014552			4876	Spores_7hr_A	0	0	0	0	0
		4877	Spores_7hr_A	20199354	3979319	0	24178673	0.207853	12.5364	2	25.0727	4 x 10 to 6	6.26818e-06	6.26818							4877	Spores_7hr_A	2578055	0	0	2578055	0.0221624	1.33669	2	2.67338	4 x 10 to 6	6.68346e-07	0.668346							116325872			4877	Spores_7hr_A	0	0	0	0	0
		4878	Spores_7hr_A	21075844	4143200	0	25219044	0.222655	13.4291	2	26.8582	4 x 10 to 6	6.71456e-06	6.71456							4878	Spores_7hr_A	2627004	0	0	2627004	0.0231934	1.39888	2	2.79775	4 x 10 to 6	6.99439e-07	0.699439							113265224			4878	Spores_7hr_A	0	0	0	0	0
		4882	Spores_7hr_B	37335452	7707967	0	45043419	0.306687	18.4974	2	36.9949	4 x 10 to 6	9.24871e-06	9.24871	9.56828	0.473319	1.17579	0.0494676			4882	Spores_7hr_B	4401456	0	0	4401456	0.0299682	1.80749	2	3.61498	4 x 10 to 6	9.03746e-07	0.903746	0.901828	0.0748742	0.185998	0.0830249			146870800			4882	Spores_7hr_B	0	0	0	0	0
		4883	Spores_7hr_B	37979924	7221690	0	45201614	0.335315	20.2241	2	40.4482	4 x 10 to 6	1.0112e-05	10.112							4883	Spores_7hr_B	4361568	0	0	4361568	0.032355	1.95145	2	3.9029	4 x 10 to 6	9.75725e-07	0.975725							134803344			4883	Spores_7hr_B	0	0	0	0	0
		4884	Spores_7hr_B	36552048	7307876	0	43859924	0.30985	18.6882	2	37.3763	4 x 10 to 6	9.34408e-06	9.34408							4884	Spores_7hr_B	3877203	0	0	3877203	0.0273906	1.65203	2	3.30405	4 x 10 to 6	8.26014e-07	0.826014							141552272			4884	Spores_7hr_B	0	0	0	0	0
		4888	Spores_7hr_C	28343146	6029441	0	34372587	0.251377	15.1615	2	30.3229	4 x 10 to 6	7.58073e-06	7.58073	7.36221	0.206496	0.512965	0.0280482			4888	Spores_7hr_C	2072939	0	0	2072939	0.01516	0.914356	2	1.82871	4 x 10 to 6	4.57178e-07	0.457178	0.44412	0.0268723	0.0667545	0.0605068			136737136			4888	Spores_7hr_C	0	0	0	0	0
		4889	Spores_7hr_C	27473474	5402973	0	32876447	0.243247	14.6711	2	29.3422	4 x 10 to 6	7.33555e-06	7.33555							4889	Spores_7hr_C	1851940	0	0	1851940	0.0137022	0.826428	2	1.65286	4 x 10 to 6	4.13214e-07	0.413214							135156656			4889	Spores_7hr_C	0	0	0	0	0
		4890	Spores_7hr_C	26487460	5648480	0	32135940	0.237768	14.3407	2	28.6813	4 x 10 to 6	7.17033e-06	7.17033							4890	Spores_7hr_C	2070444	0	0	2070444	0.0153188	0.923935	2	1.84787	4 x 10 to 6	4.61968e-07	0.461968							135156656			4890	Spores_7hr_C	0	0	0	0	0
		4894	Spores_7hr_D	42996408	8690193	0	51686601	0.320508	19.331	2	38.6621	4 x 10 to 6	9.66551e-06	9.66551	9.66684	0.0335562	0.0833581	0.00347127			4894	Spores_7hr_D	5266531	0	0	5266531	0.0326577	1.96971	2	3.93941	4 x 10 to 6	9.84853e-07	0.984853	0.977654	0.0493784	0.122663	0.050507			161264416			4894	Spores_7hr_D	0	0	0	0	0
		4895	Spores_7hr_D	42179060	8957415	0	51136475	0.321686	19.4021	2	38.8041	4 x 10 to 6	9.70104e-06	9.70104							4895	Spores_7hr_D	5392671	0	0	5392671	0.0339239	2.04607	2	4.09215	4 x 10 to 6	1.02304e-06	1.02304							158963760			4895	Spores_7hr_D	0	0	0	0	0
		4896	Spores_7hr_D	42007624	8229503	0	50237127	0.319462	19.2679	2	38.5359	4 x 10 to 6	9.63396e-06	9.63396							4896	Spores_7hr_D	4823860	0	0	4823860	0.0306753	1.85014	2	3.70028	4 x 10 to 6	9.25071e-07	0.925071							157255296			4896	Spores_7hr_D	0	0	0	0	0
		4900	Spores_8hr_A	48865552	9872266	0	58737818	0.435429	26.2623	2	52.5246	4 x 10 to 6	1.31311e-05	13.1311	13.2365	0.182014	0.452149	0.013751			4900	Spores_8hr_A	2622881	0	0	2622881	0.0194437	1.17272	2	2.34543	4 x 10 to 6	5.86359e-07	0.586359	0.558584	0.0265767	0.0660201	0.0475787			134896512			4900	Spores_8hr_A	8347162	0	0	8347162	0.0618783
		4901	Spores_8hr_A	49287796	10200613	0	59488409	0.44589	26.8933	2	53.7865	4 x 10 to 6	1.34466e-05	13.4466							4901	Spores_8hr_A	2459759	0	0	2459759	0.0184369	1.112	2	2.22399	4 x 10 to 6	5.55999e-07	0.555999							133414904			4901	Spores_8hr_A	8016070	0	0	8016070	0.0600838
		4902	Spores_8hr_A	46458192	9334801	0	55792993	0.435444	26.2632	2	52.5264	4 x 10 to 6	1.31316e-05	13.1316							4902	Spores_8hr_A	2266263	0	0	2266263	0.0176874	1.06679	2	2.13358	4 x 10 to 6	5.33394e-07	0.533394							128129000			4902	Spores_8hr_A	7218734	0	0	7218734	0.0563396
		4906	Spores_8hr_B	144982288	29891438	3598035	178471761	1.27412	76.8465	2	153.693	4 x 10 to 6	3.84233e-05	38.4233	40.0158	1.3797	3.42737	0.034479			4906	Spores_8hr_B	6548464	0	0	6548464	0.0467497	2.81964	2	5.63929	4 x 10 to 6	1.40982e-06	1.40982	1.43217	0.021506	0.0534238	0.0150164			140075024			4906	Spores_8hr_B	7746782	0	0	7746782	0.0553045
		4907	Spores_8hr_B	144665904	29702190	3549041	177917135	1.35461	81.7016	2	163.403	4 x 10 to 6	4.08508e-05	40.8508							4907	Spores_8hr_B	6327030	0	0	6327030	0.0481723	2.90544	2	5.81089	4 x 10 to 6	1.45272e-06	1.45272							131341768			4907	Spores_8hr_B	7934686	0	0	7934686	0.0604125
		4908	Spores_8hr_B	142632800	30647114	3574370	176854284	1.35204	81.5466	2	163.093	4 x 10 to 6	4.07733e-05	40.7733							4908	Spores_8hr_B	6219785	0	0	6219785	0.04755	2.86791	2	5.73582	4 x 10 to 6	1.43396e-06	1.43396							130805264			4908	Spores_8hr_B	7254500	0	0	7254500	0.0554603
		4912	Spores_8hr_C	116285200	22385382	2530290	141200872	1.03266	62.2837	2	124.567	4 x 10 to 6	3.11419e-05	31.1419	32.3159	1.31271	3.26096	0.0406212			4912	Spores_8hr_C	3512890	0	0	3512890	0.0256913	1.54954	2	3.09907	4 x 10 to 6	7.74768e-07	0.774768	0.802118	0.0385466	0.0957551	0.0480561			136734544			4912	Spores_8hr_C	34748236	6436448	0	41184684	0.301202
		4913	Spores_8hr_C	117859432	24312990	3093859	145266281	1.11859	67.4665	2	134.933	4 x 10 to 6	3.37332e-05	33.7332							4913	Spores_8hr_C	3644028	0	0	3644028	0.0280601	1.69241	2	3.38482	4 x 10 to 6	8.46204e-07	0.846204							129865032			4913	Spores_8hr_C	33402970	5341717	0	38744687	0.298346
		4914	Spores_8hr_C	112811224	23398428	2773314	138982966	1.06353	64.1451	2	128.29	4 x 10 to 6	3.20726e-05	32.0726							4914	Spores_8hr_C	3403364	0	0	3403364	0.0260432	1.57076	2	3.14153	4 x 10 to 6	7.85381e-07	0.785381							130681256			4914	Spores_8hr_C	32106636	4982982	0	37089618	0.283817
		4918	Spores_8hr_D	125169064	24908764	2987962	153065790	1.03459	62.4001	2	124.8	4 x 10 to 6	3.12001e-05	31.2001	32.1831	0.852022	2.11654	0.0264742			4918	Spores_8hr_D	3052820	0	0	3052820	0.0206345	1.24454	2	2.48908	4 x 10 to 6	6.2227e-07	0.62227	0.624877	0.0358172	0.0889748	0.0573187			147947632			4918	Spores_8hr_D	47775248	8873173	0	56648421	0.382895
		4919	Spores_8hr_D	123540072	26132586	3170545	152843203	1.08235	65.2807	2	130.561	4 x 10 to 6	3.26403e-05	32.6403							4919	Spores_8hr_D	2764798	0	0	2764798	0.0195788	1.18087	2	2.36174	4 x 10 to 6	5.90435e-07	0.590435							141213696			4919	Spores_8hr_D	46033736	7764736	0	53798472	0.380972
		4920	Spores_8hr_D	119629640	25684760	3239958	148554358	1.08463	65.4178	2	130.836	4 x 10 to 6	3.27089e-05	32.7089							4920	Spores_8hr_D	3006280	0	0	3006280	0.0219495	1.32385	2	2.64771	4 x 10 to 6	6.61927e-07	0.661927							136963536			4920	Spores_8hr_D	42945596	6948420	0	49894016	0.364287
		4924	Spores_9hr_A	524291328	113715400	14339279	652346007	4.89486	295.227	2	590.454	4 x 10 to 6	0.000147613	147.613	144.341	6.79747	16.8859	0.0470933			4924	Spores_9hr_A	4346753	0	0	4346753	0.0326157	1.96717	2	3.93435	4 x 10 to 6	9.83587e-07	0.983587	0.985671	0.0334298	0.0830441	0.0339157			133271640			4924	Spores_9hr_A	695462208	157919072	16087565	869468845	6.52404
		4925	Spores_9hr_A	513810528	112338568	14748570	640897666	4.93695	297.766	2	595.531	4 x 10 to 6	0.000148883	148.883							4925	Spores_9hr_A	4391211	0	0	4391211	0.0338263	2.04019	2	4.08037	4 x 10 to 6	1.02009e-06	1.02009							129816464			4925	Spores_9hr_A	659948992	131908064	13164108	805021164	6.20123
		4926	Spores_9hr_A	507801856	114255792	15080479	637138127	4.5272	273.052	2	546.104	4 x 10 to 6	0.000136526	136.526							4926	Spores_9hr_A	4449000	0	0	4449000	0.0316125	1.90666	2	3.81333	4 x 10 to 6	9.53332e-07	0.953332							140735584			4926	Spores_9hr_A	634561024	124327240	12291233	771179497	5.47963
		4930	Spores_9hr_B	377099488	78360848	10205932	465666268	3.1785	191.707	2	383.414	4 x 10 to 6	9.58534e-05	95.8534	99.7548	3.38218	8.40181	0.033905			4930	Spores_9hr_B	4075203	0	0	4075203	0.0278161	1.67769	2	3.35538	4 x 10 to 6	8.38846e-07	0.838846	0.862396	0.0299218	0.0743298	0.0346961			146505040			4930	Spores_9hr_B	224689424	45096628	4124296	273910348	1.86963
		4931	Spores_9hr_B	365198208	76162664	10311780	451672652	3.36744	203.102	2	406.205	4 x 10 to 6	0.000101551	101.551							4931	Spores_9hr_B	3790699	0	0	3790699	0.0282615	1.70455	2	3.40911	4 x 10 to 6	8.52276e-07	0.852276							134129520			4931	Spores_9hr_B	206022000	36330440	3539600	245892040	1.83324
		4932	Spores_9hr_B	355596128	76512280	9979052	442087460	3.37767	203.719	2	407.439	4 x 10 to 6	0.00010186	101.86							4932	Spores_9hr_B	3889065	0	0	3889065	0.0297135	1.79213	2	3.58426	4 x 10 to 6	8.96065e-07	0.896065							130885376			4932	Spores_9hr_B	198930336	36080176	3435286	238445798	1.82179
		4936	Spores_9hr_C	10081601	0	0	10081601	0.392093	23.6485	2	47.2971	4 x 10 to 6	1.18243e-05	11.8243	11.6215	0.223205	0.554473	0.0192063			4936	Spores_9hr_C		0	0	0	0	0	2	0	4 x 10 to 6	0	0	0	0	#NUM!	#DIV/0!			25712298			4936	Spores_9hr_C	50802384			50802384	1.9758
		4937	Spores_9hr_C	9602794	0	0	9602794	0.377438	22.7646	2	45.5293	4 x 10 to 6	1.13823e-05	11.3823							4937	Spores_9hr_C		0	0	0	0	0	2	0	4 x 10 to 6	0	0							25442066			4937	Spores_9hr_C	48527104	9261249		57788353	2.27137
		4938	Spores_9hr_C	10072367	0	0	10072367	0.386574	23.3157	2	46.6313	4 x 10 to 6	1.16578e-05	11.6578							4938	Spores_9hr_C		0	0	0	0	0	2	0	4 x 10 to 6	0	0							26055482			4938	Spores_9hr_C	50050160	9664957		59715117	2.29184
		4942	Spores_9hr_D	621024896	132661904	17411508	771098308	6.18979	373.329	2	746.657	4 x 10 to 6	0.000186664	186.664	186.295	0.322703	0.801639	0.00173222			4942	Spores_9hr_D	7826065	0	0	7826065	0.0628217	3.789	2	7.578	4 x 10 to 6	1.8945e-06	1.8945	1.76423	0.115539	0.287015	0.0654897			124575904			4942	Spores_9hr_D	838397056	199078624	20164984	1057640664	8.48993
		4943	Spores_9hr_D	595602816	133610640	17471352	746684808	6.16999	372.134	2	744.269	4 x 10 to 6	0.000186067	186.067							4943	Spores_9hr_D	6918497	0	0	6918497	0.0571688	3.44806	2	6.89611	4 x 10 to 6	1.72403e-06	1.72403							121018848			4943	Spores_9hr_D	795532544	161310128	15815846	972658518	8.03725
		4944	Spores_9hr_D	593369152	131780336	17537866	742687354	6.17285	372.307	2	744.614	4 x 10 to 6	0.000186154	186.154							4944	Spores_9hr_D	6679332	0	0	6679332	0.0555153	3.34833	2	6.69666	4 x 10 to 6	1.67416e-06	1.67416							120315136			4944	Spores_9hr_D	775724736	101677528	15566464	892968728	7.42192
		5339	Spores_10hr_A_10X	350818784	52907544	4800425	408526753	2.81723	169.917	10	1699.17	4 x 10 to 6	0.000424793	424.793	449.841	21.6972	53.8987	0.048233			4948	Spores_10hr_A	6279662	0	0	6279662	0.0411088	2.47942	2	4.95884	4 x 10 to 6	1.23971e-06	1.23971	1.16811	0.0715113	0.177644	0.0612194			152757264	145010160		5339	Spores_10hr_A_10X	1529301760	197575264	14192795	1741069819	12.0065
		5340	Spores_10hr_A_10X	369368864	55493356	4911963	429774183	3.06317	184.751	10	1847.51	4 x 10 to 6	0.000461877	461.877							4949	Spores_10hr_A	5666142	0	0	5666142	0.0387291	2.33589	2	4.67179	4 x 10 to 6	1.16795e-06	1.16795							146301872	140303840		5340	Spores_10hr_A_10X	1415553920	174747472	13019970	1603321362	11.4275
		5341	Spores_10hr_A_10X	369049024	55178660	4773329	429001013	3.06963	185.141	10	1851.41	4 x 10 to 6	0.000462852	462.852							4950	Spores_10hr_A	5317187	0	0	5317187	0.0363661	2.19337	2	4.38675	4 x 10 to 6	1.09669e-06	1.09669							146212560	139756480		5341	Spores_10hr_A_10X	1381047552	169589456	13410452	1564047460	11.1912
		5345	Spores_10hr_B_10X	293831424	42261116	3448415	339540955	2.5905	156.242	10	1562.42	4 x 10 to 6	0.000390605	390.605	401.043	12.0763	29.9991	0.0301122			4954	Spores_10hr_B	4449300	0	0	4449300	0.0355388	2.14347	2	4.28695	4 x 10 to 6	1.07174e-06	1.07174	1.09762	0.0372385	0.0925055	0.0339266			125195584	131071824		5345	Spores_10hr_B_10X	1074560256	126001936	8934681	1209496873	9.22774
		5346	Spores_10hr_B_10X	310684608	43803488	3635012	358123108	2.74744	165.708	10	1657.08	4 x 10 to 6	0.00041427	414.27							4955	Spores_10hr_B	4571078	0	0	4571078	0.0378122	2.28059	2	4.56119	4 x 10 to 6	1.1403e-06	1.1403							120888824	130348096		5346	Spores_10hr_B_10X	1049775232	115471368	8205703	1173452303	9.00245
		5347	Spores_10hr_B_10X	293483840	43028708	3525807	340038355	2.64121	159.301	10	1593.01	4 x 10 to 6	0.000398253	398.253							4956	Spores_10hr_B	4326945	0	0	4326945	0.0358401	2.16165	2	4.32329	4 x 10 to 6	1.08082e-06	1.08082							120729216	128743264		5347	Spores_10hr_B_10X	1020058304	111327728	8356356	1139742388	8.85283
		5351	Spores_10hr_C_10X	392373056	56964136	5179457	454516649	3.1923	192.539	10	1925.39	4 x 10 to 6	0.000481347	481.347	518.42	38.393	95.3736	0.0740578			4960	Spores_10hr_C	7087369	0	0	7087369	0.0537904	3.24429	2	6.48858	4 x 10 to 6	1.62215e-06	1.62215	1.66501	0.0409027	0.101608	0.0245661			131759088	142379264		5351	Spores_10hr_C_10X	2196286976	326224992	23630448	2546142416	17.8828
		5352	Spores_10hr_C_10X	411501216	62996072	5477386	479974674	3.42146	206.361	10	2063.61	4 x 10 to 6	0.000515902	515.902							4961	Spores_10hr_C	7230062	0	0	7230062	0.0553524	3.3385	2	6.677	4 x 10 to 6	1.66925e-06	1.66925							130618840	140283408		5352	Spores_10hr_C_10X	2022908160	282861824	20952044	2326722028	16.5859
		5353	Spores_10hr_C_10X	426757504	62678408	5530563	494966475	3.70072	223.204	10	2232.04	4 x 10 to 6	0.000558009	558.009							4962	Spores_10hr_C	7408538	0	0	7408538	0.0564921	3.40724	2	6.81448	4 x 10 to 6	1.70362e-06	1.70362							131143016	133748744		5353	Spores_10hr_C_10X	2140416000	279843392	20762606	2441021998	18.2508
		5357	Spores_10hr_D_10X	461991168	66134676	6082897	534208741	3.75636	226.56	10	2265.6	4 x 10 to 6	0.000566399	566.399	599.951	30.5951	76.0024	0.050996			4966	Spores_10hr_D	9541558	0	0	9541558	0.0708548	4.27351	2	8.54702	4 x 10 to 6	2.13675e-06	2.13675	2.14601	0.0291669	0.0724547	0.0135913			134663616	142214544		5357	Spores_10hr_D_10X	882579008	94101968	6822673	983503649	6.91563
		5358	Spores_10hr_D_10X	474067648	72100272	6624971	552792891	4.02661	242.859	10	2428.59	4 x 10 to 6	0.000607149	607.149							4967	Spores_10hr_D	9336027	0	0	9336027	0.0722449	4.35735	2	8.7147	4 x 10 to 6	2.17868e-06	2.17868							129227520	137284944		5358	Spores_10hr_D_10X	846628928	84083472	5960027	936672427	6.82283
		5359	Spores_10hr_D_10X	491052160	72710248	6331519	570093927	4.15366	250.522	10	2505.22	4 x 10 to 6	0.000626306	626.306							4968	Spores_10hr_D	9235430	0	0	9235430	0.0703849	4.24517	2	8.49034	4 x 10 to 6	2.12259e-06	2.12259							131213160	137250992		5359	Spores_10hr_D_10X	843093312	83456328	6084495	932634135	6.7951

		less dilution
		4948	Spores_10hr_A	1535360128	357444832	50213780	1943018740	12.7196	767.168	2	1534.34	4 x 10 to 6	0.000383584	383.584	393.006	8.29407	20.6036	0.0211042
		4949	Spores_10hr_A	1538954368	349166240	48573868	1936694476	13.2377	798.411	2	1596.82	4 x 10 to 6	0.000399206	399.206
		4950	Spores_10hr_A	1516684416	353614816	50771352	1921070584	13.1389	792.454	2	1584.91	4 x 10 to 6	0.000396227	396.227
		4954	Spores_10hr_B	1429087872	296386752	44582668	1770057292	14.1383	852.734	2	1705.47	4 x 10 to 6	0.000426367	426.367	438.617	10.9353	27.1647	0.0249312
		4955	Spores_10hr_B	1419686656	326202816	47566296	1793455768	14.8356	894.788	2	1789.58	4 x 10 to 6	0.000447394	447.394
		4956	Spores_10hr_B	1392837376	327482400	49539652	1769859428	14.6597	884.182	2	1768.36	4 x 10 to 6	0.000442091	442.091
		4960	Spores_10hr_C	1905444352	430958432	61947508	2398350292	18.2025	1097.86	2	2195.72	4 x 10 to 6	0.000548931	548.931	559.739	10.7414	26.6831	0.01919
		4961	Spores_10hr_C	1980706176	426397088	63534900	2470638164	18.9149	1140.82	2	2281.65	4 x 10 to 6	0.000570412	570.412
		4962	Spores_10hr_C	1951156480	420159872	63411704	2434728056	18.5654	1119.75	2	2239.5	4 x 10 to 6	0.000559875	559.875
		4966	Spores_10hr_D	1931295488	446546304	64295144	2442136936	18.1351	1093.79	2	2187.59	4 x 10 to 6	0.000546897	546.897	562.464	14.1036	35.0353	0.0250747
		4967	Spores_10hr_D	1923486592	438935456	63453200	2425875248	18.7721	1132.22	2	2264.43	4 x 10 to 6	0.000566108	566.108
		4968	Spores_10hr_D	1984676224	446735808	67770552	2499182584	19.0467	1148.78	2	2297.56	4 x 10 to 6	0.000574389	574.389
[truncated: 44 more columns]

## Sheet: HM_Supernatant
								771.248																	924.341																			906.33
								Fc																	TafB											FoxE HM	FOXE HM-1000-2000x dil samples							TafC
		Run no	Sample	M+H	M+Na	M+K	Sum	SUM/IS	conc from equation [ng/mL]	dilution factor	c [ng/ml]	c [µg/ml]	Average conc c [µg/ml]	sd	CI	CV			Run no	Sample	M+H	M+Na	M+K	Sum	SUM/IS	conc from equation [ng/mL]	dilution factor	c [ng/ml]	c [µg/ml]	Average conc c [µg/ml]	sd	CI	CV			M+H+Fe			Run no	Sample	M+H	M+Na	M+K	Sum	SUM/IS	conc from equation [ng/mL]	dilution factor	c [ng/ml]	c [µg/ml]
		4976	Asp_Supr_12hr_A_110621_HM_GE1	64432500	10458072	792934	75683506	0.445669	26.8799	100	2687.99	2.68799	2.67428	0.0202499	0.0503035	0.00757208			4976	Asp_Supr_12hr_A_110621_HM_GE1	7576211	354453	0	7930664	0.0467004	2.14124	100	214.124	0.214124	0.201629	0.0140045	0.0347891	0.0694568			169820064			4976	Asp_Supr_12hr_A_110621_HM_GE1	1090830848	256358080	18022186	1365211114	8.03916	368.6	100	36860	36.86
		4977	Asp_Supr_12hr_A_110621_HM_GE1	62320144	11681757	956367	74958268	0.44498	26.8383	100	2683.83	2.68383							4977	Asp_Supr_12hr_A_110621_HM_GE1	6577973	273656	0	6851629	0.0406738	1.86491	100	186.491	0.186491							168453216			4977	Asp_Supr_12hr_A_110621_HM_GE1	1003804032	220127392	14946763	1238878187	7.35443	337.205	100	33720.5	33.7205
		4978	Asp_Supr_12hr_A_110621_HM_GE1	61635672	11476404	851427	73963503	0.43954	26.5102	100	2651.02	2.65102							4978	Asp_Supr_12hr_A_110621_HM_GE1	7099777	397172	0	7496949	0.0445518	2.04272	100	204.272	0.204272							168274896			4978	Asp_Supr_12hr_A_110621_HM_GE1	994690624	222529088	15265694	1232485406	7.32424	335.82	100	33582	33.582
		4982	Asp_Supr_12hr_B_110621_HM_GE2	69716608	11792843	984557	82494008	0.542145	32.6987	100	3269.87	3.26987	3.17376	0.110835	0.275329	0.0349223			4982	Asp_Supr_12hr_B_110621_HM_GE2	6218312	0	0	6218312	0.0408663	1.87374	100	187.374	0.187374	0.181815	0.0103516	0.0257148	0.0569349			152162288			4982	Asp_Supr_12hr_B_110621_HM_GE2	930779072	211250320	15289090	1157318482	7.60582	348.731	100	34873.1	34.8731
		4983	Asp_Supr_12hr_B_110621_HM_GE2	64463848	11502583	977709	76944140	0.506108	30.5252	100	3052.52	3.05252							4983	Asp_Supr_12hr_B_110621_HM_GE2	5345590	287002	0	5632592	0.0370489	1.69871	100	169.871	0.169871							152031216			4983	Asp_Supr_12hr_B_110621_HM_GE2	848599872	187242960	12418766	1048261598	6.89504	316.141	100	31614.1	31.6141
		4984	Asp_Supr_12hr_B_110621_HM_GE2	63903824	12001866	1153878	77059568	0.530376	31.9889	100	3198.89	3.19889							4984	Asp_Supr_12hr_B_110621_HM_GE2	5683923	279771	0	5963694	0.0410462	1.88199	100	188.199	0.188199							145292368			4984	Asp_Supr_12hr_B_110621_HM_GE2	833257216	175905088	11761905	1020924209	7.02669	322.177	100	32217.7	32.2177
		4988	Asp_Supr_12hr_C_110621_HM_GE3	78943472	14248454	1122355	94314281	0.566277	34.1542	100	3415.42	3.41542	3.3588	0.0496247	0.123275	0.0147745			4988	Asp_Supr_12hr_C_110621_HM_GE3	8884522	564167	0	9448689	0.0567313	2.60116	100	260.116	0.260116	0.249944	0.00927475	0.0230398	0.0371074			166551568			4988	Asp_Supr_12hr_C_110621_HM_GE3	1256925568	327729344	24216766	1608871678	9.6599	442.912	100	44291.2	44.2912
		4989	Asp_Supr_12hr_C_110621_HM_GE3	75823104	14562596	1215162	91600862	0.553459	33.3811	100	3338.11	3.33811							4989	Asp_Supr_12hr_C_110621_HM_GE3	8323772	619507	0	8943279	0.0540359	2.47758	100	247.758	0.247758							165506176			4989	Asp_Supr_12hr_C_110621_HM_GE3	1157052416	283664064	19912506	1460628986	8.82522	404.641	100	40464.1	40.4641
		4990	Asp_Supr_12hr_C_110621_HM_GE3	73703536	13967020	1111583	88782139	0.550931	33.2287	100	3322.87	3.32287							4990	Asp_Supr_12hr_C_110621_HM_GE3	7922931	581051	0	8503982	0.0527708	2.41957	100	241.957	0.241957							161149264			4990	Asp_Supr_12hr_C_110621_HM_GE3	1161879936	276483808	19160832	1457524576	9.04456	414.698	100	41469.8	41.4698
		4994	Asp_Supr_12hr_D_110621_HM_GE4	78729216	14030457	1008430	93768103	0.523274	31.5606	100	3156.06	3.15606	3.1131	0.0376112	0.0934313	0.0120816			4994	Asp_Supr_12hr_D_110621_HM_GE4	7371438	629606	0	8001044	0.0446499	2.04722	100	204.722	0.204722	0.195319	0.00830714	0.0206361	0.0425311			179195040			4994	Asp_Supr_12hr_D_110621_HM_GE4	1052455104	257849152	19234022	1329538278	7.4195	340.188	100	34018.8	34.0188
		4995	Asp_Supr_12hr_D_110621_HM_GE4	77334904	14315871	1293458	92944233	0.513505	30.9714	100	3097.14	3.09714							4995	Asp_Supr_12hr_D_110621_HM_GE4	7157276	432334	0	7589610	0.0419317	1.92259	100	192.259	0.192259							180999504			4995	Asp_Supr_12hr_D_110621_HM_GE4	991414720	228581680	15938351	1235934751	6.82839	313.085	100	31308.5	31.3085
		4996	Asp_Supr_12hr_D_110621_HM_GE4	74595256	14640647	1343713	90579616	0.511675	30.861	100	3086.1	3.0861							4996	Asp_Supr_12hr_D_110621_HM_GE4	6989351	306890	0	7296241	0.0412157	1.88976	100	188.976	0.188976							177025808			4996	Asp_Supr_12hr_D_110621_HM_GE4	995056448	229813872	15861065	1240731385	7.00876	321.355	100	32135.5	32.1355
		5000	Asp_Supr_14hr_A_110621_HM_GE5	101062120	17910142	1377784	120350046	0.683399	41.2182	100	4121.82	4.12182	4.03497	0.0955233	0.237293	0.0236739			5000	Asp_Supr_14hr_A_110621_HM_GE5	27810352	2089523	0	29899875	0.169784	7.78469	100	778.469	0.778469	0.725915	0.0514733	0.127867	0.0709082			176105216	150423248		5417	Asp_Supr_14hr_A_180621_HM_1000xdil_GD6	185153152	13587009	1051622	199791783	1.3282	60.8986	1000	60898.6	60.8986
		5001	Asp_Supr_14hr_A_110621_HM_GE5	95624704	18854304	1803578	116282586	0.67156	40.5042	100	4050.42	4.05042							5001	Asp_Supr_14hr_A_110621_HM_GE5	25230486	2099001	0	27329487	0.157834	7.23679	100	723.679	0.723679							173152864	148713296		5418	Asp_Supr_14hr_A_180621_HM_1000xdil_GD6	176159776	14336483	881277	191377536	1.28689	59.0045	1000	59004.5	59.0045
		5002	Asp_Supr_14hr_A_110621_HM_GE5	95958512	19629782	1450970	117039264	0.652035	39.3266	100	3932.66	3.93266							5002	Asp_Supr_14hr_A_110621_HM_GE5	24423568	2025042	0	26448610	0.147347	6.75596	100	675.596	0.675596							179498320	143920528		5419	Asp_Supr_14hr_A_180621_HM_1000xdil_GD6	175378464	14210023	926992	190515479	1.32375	60.6949	1000	60694.9	60.6949
		5006	Asp_Supr_14hr_B_110621_HM_GE6	98407352	17957870	1405650	117770872	0.618028	37.2755	100	3727.55	3.72755	3.71366	0.0509472	0.12656	0.0137189			5006	Asp_Supr_14hr_B_110621_HM_GE6	18655284	1422207	0	20077491	0.105361	4.83086	100	483.086	0.483086	0.469778	0.0159911	0.0397242	0.0340398			190559104	156020576		5423	Asp_Supr_14hr_B_180621_HM_1000xdil_GD7	203450176	15941332	981569	220373077	1.41246	64.7621	1000	64762.1	64.7621
		5007	Asp_Supr_14hr_B_110621_HM_GE6	93841432	18510612	1436378	113788422	0.606364	36.572	100	3657.2	3.6572							5007	Asp_Supr_14hr_B_110621_HM_GE6	18036666	1371755	0	19408421	0.103425	4.74209	100	474.209	0.474209							187656864	155202784		5424	Asp_Supr_14hr_B_180621_HM_1000xdil_GD7	188194208	15187618	1162853	204544679	1.31792	60.4273	1000	60427.3	60.4273
		5008	Asp_Supr_14hr_B_110621_HM_GE6	93695216	18368116	1600464	113663796	0.62278	37.5621	100	3756.21	3.75621							5008	Asp_Supr_14hr_B_110621_HM_GE6	16483874	1509721	0	17993595	0.0985895	4.52038	100	452.038	0.452038							182510240	148961168		5425	Asp_Supr_14hr_B_180621_HM_1000xdil_GD7	191796448	17714912	1007006	210518366	1.41324	64.7979	1000	64797.9	64.7979
		5012	Asp_Supr_14hr_C_110621_HM_GE7	114913880	21630120	1918019	138462019	0.660513	39.838	100	3983.8	3.9838	3.97292	0.0934065	0.232035	0.0235108			5012	Asp_Supr_14hr_C_110621_HM_GE7	20189318	1640110	0	21829428	0.104134	4.77461	100	477.461	0.477461	0.465235	0.0248653	0.0617688	0.0534467			209627888	166397424		5429	Asp_Supr_14hr_C_180621_HM_1000xdil_GD8	242696896	22904250	1572526	267173672	1.60564	73.6193	1000	73619.3	73.6193
		5013	Asp_Supr_14hr_C_110621_HM_GE7	112413544	22944934	1848834	137207312	0.673215	40.6041	100	4060.41	4.06041							5013	Asp_Supr_14hr_C_110621_HM_GE7	19625692	1782666	0	21408358	0.105041	4.8162	100	481.62	0.48162							203808928	161789856		5430	Asp_Supr_14hr_C_180621_HM_1000xdil_GD8	217404448	19694254	1177771	238276473	1.47275	67.5265	1000	67526.5	67.5265
		5014	Asp_Supr_14hr_C_110621_HM_GE7	110124960	22577822	1866408	134569190	0.6424	38.7455	100	3874.55	3.87455							5014	Asp_Supr_14hr_C_110621_HM_GE7	18295988	1652171	0	19948159	0.0952275	4.36623	100	436.623	0.436623							209478880	158332336		5431	Asp_Supr_14hr_C_180621_HM_1000xdil_GD8	221212240	20044336	1188347	242444923	1.53124	70.2082	1000	70208.2	70.2082
		5018	Asp_Supr_14hr_D_110621_HM_GE8	124786072	23539020	1775171	150100263	0.736316	44.4099	100	4440.99	4.44099	4.44737	0.102112	0.253659	0.02296			5018	Asp_Supr_14hr_D_110621_HM_GE8	21218698	1647569	0	22866267	0.11217	5.14307	100	514.307	0.514307	0.496824	0.0318033	0.0790038	0.0640132			203853024	173298640		5435	Asp_Supr_14hr_D_180621_HM_1000xdil_GE1	219952688	19126130	1249349	240328167	1.38679	63.5849	1000	63584.9	63.5849
		5019	Asp_Supr_14hr_D_110621_HM_GE8	120991816	23831686	1821230	146644732	0.754809	45.5252	100	4552.52	4.55252							5019	Asp_Supr_14hr_D_110621_HM_GE8	20029618	1836820	0	21866438	0.112551	5.16051	100	516.051	0.516051							194280688	170242624		5436	Asp_Supr_14hr_D_180621_HM_1000xdil_GE1	212836208	19726160	1229586	233791954	1.37329	62.9659	1000	62965.9	62.9659
		5020	Asp_Supr_14hr_D_110621_HM_GE8	120405120	23918270	2049858	146373248	0.720998	43.486	100	4348.6	4.3486							5020	Asp_Supr_14hr_D_110621_HM_GE8	18866250	1506495	0	20372745	0.100351	4.60115	100	460.115	0.460115							203014768	163358672		5437	Asp_Supr_14hr_D_180621_HM_1000xdil_GE1	208599488	20488278	1461426	230549192	1.41131	64.7092	1000	64709.2	64.7092
		5024	Asp_Supr_18hr_A_110621_HM_BD1	234990384	45548444	3318073	283856901	1.45566	87.7961	100	8779.61	8.77961	8.79639	0.0475997	0.118244	0.00541128			5024	Asp_Supr_18hr_A_110621_HM_BD1	96435440	7980257	0	104415697	0.535459	24.5511	100	2455.11	2.45511	2.35884	0.0880911	0.218831	0.0373451			195002336	161006912		5443	Asp_Supr_18hr_A_180621_HM_1000xdil_GE2	750384448	82435200	5344631	838164279	5.20577	238.687	1000	238687	238.687
		5025	Asp_Supr_18hr_A_110621_HM_BD1	229619152	48136560	3668973	281424685	1.46735	88.5011	100	8850.11	8.85011							5025	Asp_Supr_18hr_A_110621_HM_BD1	89792520	7805340	249117	97846977	0.510174	23.3917	100	2339.17	2.33917							191791392	154132288		5444	Asp_Supr_18hr_A_180621_HM_1000xdil_GE2	706657088	80402216	5660984	792720288	5.14312	235.815	1000	235815	235.815
		5026	Asp_Supr_18hr_A_110621_HM_BD1	223449424	47557720	3972612	274979756	1.45232	87.5945	100	8759.45	8.75945							5026	Asp_Supr_18hr_A_110621_HM_BD1	86490144	7754757	0	94244901	0.497759	22.8225	100	2282.25	2.28225							189338592	153144080		5445	Asp_Supr_18hr_A_180621_HM_1000xdil_GE2	692338752	81771824	5522689	779633265	5.09085	233.418	1000	233418	233.418
		5030	Asp_Supr_18hr_B_110621_HM_BD2	227422816	43477316	3298174	274198306	1.47743	89.1089	100	8910.89	8.91089	9.22802	0.27732	0.688901	0.0300519			5030	Asp_Supr_18hr_B_110621_HM_BD2	85496480	7000106	235856	92732442	0.499658	22.9096	100	2290.96	2.29096	2.31082	0.0267824	0.066531	0.01159			185591920	153997664		5449	Asp_Supr_18hr_B_180621_HM_1000xdil_GE3	776521792	88839560	6135516	871496868	5.65916	259.475	1000	259475	259.475
		5031	Asp_Supr_18hr_B_110621_HM_BD2	226696208	46980744	3982146	277659098	1.56267	94.2503	100	9425.03	9.42503							5031	Asp_Supr_18hr_B_110621_HM_BD2	81380024	7435618	323653	89139295	0.501677	23.0022	100	2300.22	2.30022							177682544	153010704		5450	Asp_Supr_18hr_B_180621_HM_1000xdil_GE3	719744128	83534128	5392311	808670567	5.28506	242.323	1000	242323	242.323
		5032	Asp_Supr_18hr_B_110621_HM_BD2	220908992	47650324	3869294	272428610	1.54992	93.4815	100	9348.15	9.34815							5032	Asp_Supr_18hr_B_110621_HM_BD2	82488016	7121427	144000	89753443	0.510633	23.4128	100	2341.28	2.34128							175769152	151201120		5451	Asp_Supr_18hr_B_180621_HM_1000xdil_GE3	686929728	79280792	5207332	771417852	5.10193	233.926	1000	233926	233.926
		5036	Asp_Supr_18hr_C_110621_HM_BD3	302362240	59818896	4829581	367010717	2.02386	122.066	100	12206.6	12.2066	12.3383	0.176394	0.438187	0.0142965			5036	Asp_Supr_18hr_C_110621_HM_BD3	108994984	9506649	0	118501633	0.65347	29.9619	100	2996.19	2.99619	3.02268	0.0838786	0.208366	0.0277498			181342096	161643440		5455	Asp_Supr_18hr_C_180621_HM_1000xdil_GE4	894308032	104932384	6258796	1005499212	6.22048	285.212	1000	285212	285.212
		5037	Asp_Supr_18hr_C_110621_HM_BD3	299345920	63093976	5139754	367579650	2.07891	125.387	100	12538.7	12.5387							5037	Asp_Supr_18hr_C_110621_HM_BD3	110518904	9666621	0	120185525	0.679731	31.166	100	3116.6	3.1166							176813312	159900736		5456	Asp_Supr_18hr_C_180621_HM_1000xdil_GE4	855222592	100642840	6369012	962234444	6.0177	275.915	1000	275915	275.915
		5038	Asp_Supr_18hr_C_110621_HM_BD3	288914080	62932828	5622265	357469173	2.03428	122.695	100	12269.5	12.2695							5038	Asp_Supr_18hr_C_110621_HM_BD3	103470080	9789931	0	113260011	0.644538	29.5524	100	2955.24	2.95524							175722832	159024640		5457	Asp_Supr_18hr_C_180621_HM_1000xdil_GE4	837669696	97302296	6327570	941299562	5.91921	271.399	1000	271399	271.399
		5042	Asp_Supr_18hr_D_110621_HM_BD4	243867120	47421232	3677605	294965957	1.51489	91.3684	100	9136.84	9.13684	9.37952	0.25886	0.643045	0.0275985			5042	Asp_Supr_18hr_D_110621_HM_BD4	91962152	7510867	123626	99596645	0.511509	23.4529	100	2345.29	2.34529	2.36232	0.01982	0.0492356	0.00839005			194711488	156365920		5461	Asp_Supr_18hr_D_180621_HM_1000xdil_GE5	683015616	69022520	4081011	756119147	4.83558	221.714	1000	221714	221.714
		5043	Asp_Supr_18hr_D_110621_HM_BD4	247525120	52851220	4659718	305036058	1.6003	96.5198	100	9651.98	9.65198							5043	Asp_Supr_18hr_D_110621_HM_BD4	90816464	8096626	198970	99112060	0.519968	23.8408	100	2384.08	2.38408							190611968	156131968		5462	Asp_Supr_18hr_D_180621_HM_1000xdil_GE5	675745280	71250544	4610657	751606481	4.81392	220.721	1000	220721	220.721
		5044	Asp_Supr_18hr_D_110621_HM_BD4	240186448	51652856	4703704	296543008	1.55019	93.4975	100	9349.75	9.34975							5044	Asp_Supr_18hr_D_110621_HM_BD4	90112800	8249234	0	98362034	0.514191	23.5759	100	2357.59	2.35759							191294784	156087008		5463	Asp_Supr_18hr_D_180621_HM_1000xdil_GE5	655370816	68912600	4307409	728590825	4.66785	214.023	1000	214023	214.023
		5052	Asp_Supr_24hr_A_110621_HM_BD5	384085696	77796488	6570822	468453006	2.81398	169.721	100	16972.1	16.9721	17.522	0.710133	1.76407	0.0405281			5052	Asp_Supr_24hr_A_110621_HM_BD5	774194112	95494784	0	869688896	5.22419	239.532	100	23953.2	23.9532	22.8355	1.02383	2.54333	0.044835			166473360	143964992		5507	Asp_Supr_24hr_A_180621_HM_2000xdil_GE6	680323968	62105648	4102592	746532208	5.18551	237.758	2000	475517	475.517
		5053	Asp_Supr_24hr_A_110621_HM_BD5	389542624	87463496	7410142	484416262	3.03808	183.237	100	18323.7	18.3237							5053	Asp_Supr_24hr_A_110621_HM_BD5	698665792	87613848	0	786279640	4.93125	226.1	100	22610	22.61							159448320	142701664		5508	Asp_Supr_24hr_A_180621_HM_2000xdil_GE6	635776576	59585880	3844303	699206759	4.89978	224.657	2000	449315	449.315
		5054	Asp_Supr_24hr_A_110621_HM_BD5	387592256	83016200	7014310	477622766	2.86339	172.701	100	17270.1	17.2701							5054	Asp_Supr_24hr_A_110621_HM_BD5	716723520	81563384	0	798286904	4.78579	219.431	100	21943.1	21.9431							166803504	140373760		5509	Asp_Supr_24hr_A_180621_HM_2000xdil_GE6	610735360	59498140	3830186	674063686	4.80192	220.171	2000	440341	440.341
		5058	Asp_Supr_24hr_B_110621_HM_BD6	303614720	60993892	4904260	369512872	2.27972	137.498	100	13749.8	13.7498	13.7511	0.0231954	0.0576205	0.00168681			5058	Asp_Supr_24hr_B_110621_HM_BD6	2012767104	378764896	17584312	2409116312	14.8631	681.482	100	68148.2	68.1482	65.5698	2.73617	6.79704	0.0417292			162086720	151922880		5513	Asp_Supr_24hr_B_180621_HM_2000xdil_GE7	470542464	41130740	2861862	514535066	3.38682	155.287	2000	310575	310.575
		5059	Asp_Supr_24hr_B_110621_HM_BD6	297653280	63563568	5153040	366369888	2.28387	137.748	100	13774.8	13.7748							5059	Asp_Supr_24hr_B_110621_HM_BD6	1959255168	334921344	10115769	2304292281	14.3645	658.618	100	65861.8	65.8618							160416320	149995280		5514	Asp_Supr_24hr_B_180621_HM_2000xdil_GE7	438687744	41204760	2858777	482751281	3.21844	147.567	2000	295135	295.135
		5060	Asp_Supr_24hr_B_110621_HM_BD6	291141344	64309032	5301589	360751965	2.27619	137.285	100	13728.5	13.7285							5060	Asp_Supr_24hr_B_110621_HM_BD6	1848306432	318995840	0	2167302272	13.6747	626.993	100	62699.3	62.6993							158489696	144414000		5515	Asp_Supr_24hr_B_180621_HM_2000xdil_GE7	410411008	37386228	2696176	450493412	3.11946	143.029	2000	286058	286.058
		5064	Asp_Supr_24hr_C_110621_HM_BD7	377282432	75611968	6204090	459098490	2.72435	164.316	100	16431.6	16.4316	16.6693	0.209961	0.521572	0.0125957			5064	Asp_Supr_24hr_C_110621_HM_BD7	1056525504	147756464	0	1204281968	7.14637	327.665	100	32766.5	32.7665	31.9331	0.774574	1.92415	0.0242561			168516528	162099376		5519	Asp_Supr_24hr_C_180621_HM_2000xdil_GE8	574428416	54329100	3590412	632347928	3.90099	178.862	2000	357725	357.725
		5065	Asp_Supr_24hr_C_110621_HM_BD7	380581216	80721240	6816796	468119252	2.77668	167.471	100	16747.1	16.7471							5065	Asp_Supr_24hr_C_110621_HM_BD7	1033091456	136087936	0	1169179392	6.93505	317.976	100	31797.6	31.7976							168589824	157222816		5520	Asp_Supr_24hr_C_180621_HM_2000xdil_GE8	540562304	52834124	3543479	596939907	3.79678	174.084	2000	348168	348.168
		5066	Asp_Supr_24hr_C_110621_HM_BD7	367961408	80433584	6960505	455355497	2.79029	168.293	100	16829.3	16.8293							5066	Asp_Supr_24hr_C_110621_HM_BD7	983164416	128570824	0	1111735240	6.81241	312.352	100	31235.2	31.2352							163192768	152742320		5521	Asp_Supr_24hr_C_180621_HM_2000xdil_GE8	534655680	53733980	3629986	592019646	3.87594	177.714	2000	355428	355.428
		5070	Asp_Supr_24hr_D_110621_HM_BD8	415868896	83943288	6844486	506656670	2.96369	178.751	100	17875.1	17.8751	17.7734	0.714419	1.77471	0.0401959			5070	Asp_Supr_24hr_D_110621_HM_BD8	696968832	80930832	0	777899664	4.55032	208.635	100	20863.5	20.8635	20.4656	1.00008	2.48433	0.0488661			170954816	130824528		6036	Asp_Supr_24hr_D_290621_HM_2000xdil_RC7_1	545885120	88129880	9049961	643064961	4.91548	225.377	2000	450754	450.754
		5071	Asp_Supr_24hr_D_110621_HM_BD8	404296160	87735872	7648142	499680174	3.05595	184.315	100	18431.5	18.4315							5071	Asp_Supr_24hr_D_110621_HM_BD8	678974656	77251032	0	756225688	4.62494	212.056	100	21205.6	21.2056							163510544	118721384		6037	Asp_Supr_24hr_D_290621_HM_2000xdil_RC7_2	485365216	81801072	7852170	575018458	4.84343	222.074	2000	444147	444.147
		5072	Asp_Supr_24hr_D_110621_HM_BD8	389996672	86945624	7402154	484344450	2.82086	170.136	100	17013.6	17.0136							5072	Asp_Supr_24hr_D_110621_HM_BD8	648889280	74901448	0	723790728	4.21541	193.279	100	19327.9	19.3279							171701264	118829864		6038	Asp_Supr_24hr_D_290621_HM_2000xdil_RC7_3	464306240	77024848	7247471	548578559	4.6165	211.669	2000	423338	423.338
		5078	Asp_Supr_48hr_A_110621_HM_RB4	686152512	144110560	13425167	843688239	4.15669	250.705	100	25070.5	25.0705	25.5252	0.542744	1.34825	0.021263			6042	Asp_Supr_48hr_A_290621_HM_1000xdil_RC3_1	801525184	65729440	0	867254624	6.24322	289.038	1000	289038	289.038	281.948	6.19883	15.3987	0.0219857			202971024	138911376		6042	Asp_Supr_48hr_A_290621_HM_1000xdil_RC3_1	248343824	34657856	3220007	286221687	2.06046	94.4733	1000	94473.3	94.4733
		5079	Asp_Supr_48hr_A_110621_HM_RB4	692863296	153341792	13955590	860160678	4.33171	261.261	100	26126.1	26.1261							6043	Asp_Supr_48hr_A_290621_HM_1000xdil_RC3_2	746808640	64898156	0	811706796	6.03183	279.251	1000	279251	279.251							198573184	134570656		6043	Asp_Supr_48hr_A_290621_HM_1000xdil_RC3_2	219792480	31672532	3114968	254579980	1.89179	86.7398	1000	86739.8	86.7398
		5080	Asp_Supr_48hr_A_110621_HM_RB4	661618688	149934000	13903597	825456285	4.20786	253.791	100	25379.1	25.3791							6044	Asp_Supr_48hr_A_290621_HM_1000xdil_RC3_3	702350464	60664356	0	763014820	5.99516	277.554	1000	277554	277.554							196170224	127271760		6044	Asp_Supr_48hr_A_290621_HM_1000xdil_RC3_3	219544720	31760950	2836315	254141985	1.99685	91.5564	1000	91556.4	91.5564
		5084	Asp_Supr_48hr_B_110621_HM_RB5	398446208	83394176	7043493	488883877	2.56528	154.721	100	15472.1	15.4721	15.5889	0.10236	0.254277	0.00656622			6048	Asp_Supr_48hr_B_290621_HM_1000xdil_RC4_1	359428864	25461020	0	384889884	2.82033	130.571	1000	130571	130.571	129.021	2.65396	6.5928	0.0205701			190577184	136470016		5084	Asp_Supr_48hr_B_110621_HM_RB5	267513232	51109928	3322209	321945369	1.68932	77.4561	100	7745.61	7.74561
		5085	Asp_Supr_48hr_B_110621_HM_RB5	391199456	87570560	7766833	486536849	2.59167	156.313	100	15631.3	15.6313							6049	Asp_Supr_48hr_B_290621_HM_1000xdil_RC4_2	328400640	26536798	0	354937438	2.81955	130.535	1000	130535	130.535							187730736	125884216		5085	Asp_Supr_48hr_B_110621_HM_RB5	251994144	47724740	2964538	302683422	1.61233	73.9261	100	7392.61	7.39261
		5086	Asp_Supr_48hr_B_110621_HM_RB5	375736384	86043000	7677662	469457046	2.59696	156.632	100	15663.2	15.6632							6050	Asp_Supr_48hr_B_290621_HM_1000xdil_RC4_3	310069152	25895568	0	335964720	2.72065	125.956	1000	125956	125.956							180771792	123486856		5086	Asp_Supr_48hr_B_110621_HM_RB5	243719744	46888756	2761569	293370069	1.62288	74.4097	100	7440.97	7.44097
		5090	Asp_Supr_48hr_C_110621_HM_RB6	574765632	116243320	10531649	701540601	3.77647	227.773	100	22777.3	22.7773	22.9197	0.245381	0.60956	0.0107061			6054	Asp_Supr_48hr_C_290621_HM_1000xdil_RC5_1	612900864	46414720	0	659315584	4.77191	220.922	1000	220922	220.922	217.054	3.36141	8.35019	0.0154865			185766080	138165840		5090	Asp_Supr_48hr_C_110621_HM_RB6	1172080640	324639616	24581730	1521301986	8.18934	375.486	100	37548.6	37.5486
		5091	Asp_Supr_48hr_C_110621_HM_RB6	561857024	125258448	11649664	698765136	3.84707	232.031	100	23203.1	23.2031							6055	Asp_Supr_48hr_C_290621_HM_1000xdil_RC5_2	543886144	44800236	0	588686380	4.64053	214.839	1000	214839	214.839							181635728	126857640		5091	Asp_Supr_48hr_C_110621_HM_RB6	1112427776	278579776	20694792	1411702344	7.77216	356.358	100	35635.8	35.6358
		5092	Asp_Supr_48hr_C_110621_HM_RB6	536212960	122439664	11349027	670001651	3.77673	227.788	100	22778.8	22.7788							6056	Asp_Supr_48hr_C_290621_HM_1000xdil_RC5_3	557439552	46764512	0	604204064	4.65267	215.401	1000	215401	215.401							177402528	129861904		5092	Asp_Supr_48hr_C_110621_HM_RB6	1043925248	263990960	18865076	1326781284	7.47893	342.913	100	34291.3	34.2913
		5096	Asp_Supr_48hr_D_110621_HM_RB7	551996928	115018192	10505633	677520753	3.38174	203.965	100	20396.5	20.3965	21.2045	0.72053	1.7899	0.0339801			6060	Asp_Supr_48hr_D_290621_HM_1000xdil_RC6_1	663495360	49334808	0	712830168	5.15018	238.434	1000	238434	238.434	230.549	8.42918	20.9393	0.0365613			200347056	138408816		6060	Asp_Supr_48hr_D_290621_HM_1000xdil_RC6_1	254259152	31935762	3064300	289259214	2.08989	95.8226	1000	95822.6	95.8226
		5097	Asp_Supr_48hr_D_110621_HM_RB7	541583680	122574288	10750325	674908293	3.55421	214.367	100	21436.7	21.4367							6061	Asp_Supr_48hr_D_290621_HM_1000xdil_RC6_2	581714880	46667900	0	628382780	4.78796	221.665	1000	221665	221.665							189889744	131242216		6061	Asp_Supr_48hr_D_290621_HM_1000xdil_RC6_2	234086768	32323478	2864960	269275206	2.05174	94.0735	1000	94073.5	94.0735
		5098	Asp_Supr_48hr_D_110621_HM_RB7	546103360	121990120	10985519	679078999	3.61117	217.802	100	21780.2	21.7802							6062	Asp_Supr_48hr_D_290621_HM_1000xdil_RC6_3	572343360	47654696		619998056	5.00145	231.548	1000	231548	231.548							188049824	123963752		6062	Asp_Supr_48hr_D_290621_HM_1000xdil_RC6_3	227960208	31582338	2892238	262434784	2.11703	97.0669	1000	97066.9	97.0669
		5102	Asp_Supr_72hr_A_110621_HM_RB8	831741440	170529120	16358620	1018629180	5.18248	312.574	100	31257.4	31.2574	32.1164	0.841779	2.09109	0.0262102			5102	Asp_Supr_72hr_A_110621_HM_RB8	1003529152	120470936	0	1124000088	5.71857	262.2	100	26220	26.22	25.8497	0.426121	1.05854	0.0164846			196552608			5102	Asp_Supr_72hr_A_110621_HM_RB8	5928275	708365	0	6636640	0.0337652	1.54815	100	154.815	0.154815
		5103	Asp_Supr_72hr_A_110621_HM_RB8	808869504	176809872	17212902	1002892278	5.46142	329.398	100	32939.8	32.9398							5103	Asp_Supr_72hr_A_110621_HM_RB8	927893248	111218552	0	1039111800	5.65866	259.453	100	25945.3	25.9453							183632064			5103	Asp_Supr_72hr_A_110621_HM_RB8	5082080	639700	0	5721780	0.0311589	1.42865	100	142.865	0.142865
		5104	Asp_Supr_72hr_A_110621_HM_RB8	793818560	174990080	16500531	985309171	5.3308	321.52	100	32152	32.152							5104	Asp_Supr_72hr_A_110621_HM_RB8	914667712	108611848	0	1023279560	5.53624	253.839	100	25383.9	25.3839							184833104			5104	Asp_Supr_72hr_A_110621_HM_RB8	4855910	698130	0	5554040	0.0300489	1.37776	100	137.776	0.137776
		5108	Asp_Supr_72hr_B_110621_HM_RC1	703586624	148464464	13368519	865419607	4.36843	263.476	100	26347.6	26.3476	25.9881	0.563161	1.39897	0.0216699			5108	Asp_Supr_72hr_B_110621_HM_RC1	83657864	6809863	0	90467727	0.456659	20.9381	100	2093.81	2.09381	1.99501	0.0861096	0.213908	0.0431626			198107792			5108	Asp_Supr_72hr_B_110621_HM_RC1	2940382	393457	0	3333839	0.0168284	0.771591	100	77.1591	0.0771591
		5109	Asp_Supr_72hr_B_110621_HM_RC1	676268928	153121040	14194095	843584063	4.35685	262.777	100	26277.7	26.2777							5109	Asp_Supr_72hr_B_110621_HM_RC1	75858640	6711517	0	82570157	0.426449	19.5529	100	1955.29	1.95529							193622512			5109	Asp_Supr_72hr_B_110621_HM_RC1	3193255	502757	0	3696012	0.0190888	0.875229	100	87.5229	0.0875229
		5110	Asp_Supr_72hr_B_110621_HM_RC1	650478464	147395296	13676718	811550478	4.20122	253.391	100	25339.1	25.3391							5110	Asp_Supr_72hr_B_110621_HM_RC1	74657032	6904035	0	81561067	0.422224	19.3592	100	1935.92	1.93592							193169984			5110	Asp_Supr_72hr_B_110621_HM_RC1	3174773	390735	0	3565508	0.0184579	0.846303	100	84.6303	0.0846303
		5114	Asp_Supr_72hr_C_110621_HM_RC2	920415808	188723440	18599404	1127738652	5.58528	336.868	100	33686.8	33.6868	35.1291	1.26604	3.14503	0.0360397			5114	Asp_Supr_72hr_C_110621_HM_RC2	355173696	33280358	0	388454054	1.92387	88.2105	100	8821.05	8.82105	8.56978	0.217662	0.540703	0.0253988			201912816			5114	Asp_Supr_72hr_C_110621_HM_RC2	4317933	706670	0	5024603	0.024885	1.14099	100	114.099	0.114099
		5115	Asp_Supr_72hr_C_110621_HM_RC2	936665344	205913424	19634102	1162212870	5.90975	356.438	100	35643.8	35.6438							5115	Asp_Supr_72hr_C_110621_HM_RC2	329757600	32636714	0	362394314	1.84274	84.4907	100	8449.07	8.44907							196660352			5115	Asp_Supr_72hr_C_110621_HM_RC2	4482043	592194	0	5074237	0.025802	1.18304	100	118.304	0.118304
		5116	Asp_Supr_72hr_C_110621_HM_RC2	917180096	201405504	20165528	1138751128	5.97822	360.568	100	36056.8	36.0568							5116	Asp_Supr_72hr_C_110621_HM_RC2	318366464	32235826	0	350602290	1.84059	84.3921	100	8439.21	8.43921							190483408			5116	Asp_Supr_72hr_C_110621_HM_RC2	4287205	632030	0	4919235	0.025825	1.18409	100	118.409	0.118409
		5120	Asp_Supr_72hr_D_110621_HM_RC3	928843776	188450960	18078676	1135373412	5.29175	319.165	100	31916.5	31.9165	32.7903	0.968307	2.40541	0.0295303			5120	Asp_Supr_72hr_D_110621_HM_RC3	453623808	46012672	0	499636480	2.32871	106.772	100	10677.2	10.6772	10.6841	0.0734857	0.182549	0.00687805			214555264			5120	Asp_Supr_72hr_D_110621_HM_RC3	4608778	529322	0	5138100	0.0239477	1.09801	100	109.801	0.109801
		5121	Asp_Supr_72hr_D_110621_HM_RC3	942743360	196598768	19563170	1158905298	5.60923	338.313	100	33831.3	33.8313							5121	Asp_Supr_72hr_D_110621_HM_RC3	439618528	45271504	0	484890032	2.34692	107.608	100	10760.8	10.7608							206606720			5121	Asp_Supr_72hr_D_110621_HM_RC3	4535357	647580	0	5182937	0.025086	1.15021	100	115.021	0.115021
		5122	Asp_Supr_72hr_D_110621_HM_RC3	905154624	196980000	19992266	1122126890	5.40891	326.231	100	32623.1	32.6231							5122	Asp_Supr_72hr_D_110621_HM_RC3	434897088	45364528	0	480261616	2.31497	106.143	100	10614.3	10.6143							207458848			5122	Asp_Supr_72hr_D_110621_HM_RC3	4609802	571853	0	5181655	0.0249768	1.1452	100	114.52	0.11452
																								924																		TAFC	906
																	less dilution		5078	Asp_Supr_48hr_A_110621_HM_RB4	10383873024	2755192832	158089808	13297155664	65.5126	3003.79	100	300379	300.379	230.2	127.358	316.374	0.553248			202971024			5078	Asp_Supr_48hr_A_110621_HM_RB4	3371513088	1466405760	108758048	4946676896	24.3713	1117.44	100	111744	111.744
																			5079	Asp_Supr_48hr_A_110621_HM_RB4	10383873024	2755192832	158089808	13297155664	66.9635	3070.31	100	307031	307.031							198573184			5079	Asp_Supr_48hr_A_110621_HM_RB4	3091857152	1248101888	91652184	4431611224	22.3173	1023.26	100	102326	102.326
																			5080	Asp_Supr_48hr_A_110621_HM_RB4	1199269504	2233179136	126817120	3559265760	18.1438	831.901	100	83190.1	83.1901							196170224			5080	Asp_Supr_48hr_A_110621_HM_RB4	3005873664	1199269504	88284128	4293427296	21.8862	1003.5	100	100350	100.35
																			5084	Asp_Supr_48hr_B_110621_HM_RB5	5345315328	1471055360	74185456	6890556144	36.1562	1657.78	100	165778	165.778	159.36	5.74944	14.2824	0.0360784			190577184
																			5085	Asp_Supr_48hr_B_110621_HM_RB5	5167315968	1216714240	69517616	6453547824	34.3766	1576.19	100	157619	157.619							187730736
																			5086	Asp_Supr_48hr_B_110621_HM_RB5	4906233856	1133174400	59129272	6098537528	33.7361	1546.82	100	154682	154.682							180771792
																			5090	Asp_Supr_48hr_C_110621_HM_RB6	8437361664	2205648128	115931392	10758941184	57.9166	2655.51	100	265551	265.551	248.841	16.0291	39.8185	0.0644151			185766080
																			5091	Asp_Supr_48hr_C_110621_HM_RB6	7730012160	1959327488	110565224	9799904872	53.9536	2473.8	100	247380	247.38							181635728
																			5092	Asp_Supr_48hr_C_110621_HM_RB6	7237806080	1702586496	97648992	9038041568	50.9465	2335.92	100	233592	233.592							177402528
																			5096	Asp_Supr_48hr_D_110621_HM_RB7	8715962368	2354773504	120143696	11190879568	55.8575	2561.09	100	256109	256.109	252.589	4.21452	10.4694	0.0166853			200347056			5096	Asp_Supr_48hr_D_110621_HM_RB7	3383052800	1717535232	114631840	5215219872	26.0309	1193.53	100	119353	119.353
																			5097	Asp_Supr_48hr_D_110621_HM_RB7	8570100736	1835365632	103098688	10508565056	55.3404	2537.38	100	253738	253.738							189889744			5097	Asp_Supr_48hr_D_110621_HM_RB7	3190571008	1269056896	89858184	4549486088	23.9586	1098.51	100	109851	109.851
																			5098	Asp_Supr_48hr_D_110621_HM_RB7	8049466368	2009888768	108708696	10168063832	54.0711	2479.19	100	247919	247.919							188049824			5098	Asp_Supr_48hr_D_110621_HM_RB7	3045297920	1267418752	93700016	4406416688	23.4322	1074.38	100	107438	107.438
[truncated: 4 more columns]

## Sheet: HM_Pellet
								Fc																				Hfc													FoxE HM	FoxE FOR 100-1000 dilutions
		Run no	Sample	M+H	M+Na	M+K	Sum	SUM/IS	conc from equation [ng/mL]	dilution factor	c [ng/ml]	volume (mL) of suspension of pellet	Dry weight (mg)	c [ng/g]	c [µg/g]	Average c [µg/g]	sd	CI	CV			Run no	Sample	M+H	M+Na	M+K	Sum	SUM/IS	conc from equation [ng/mL]	dilution factor	c [ng/ml]	volume (mL) of suspension of pellet	Dry weight (mg)	c [ng/g]	c [µg/g]	Average c [µg/g]	sd	CI	CV		M+H+Fe			Run no	Sample	M+H	M+Na	M+K	Sum
		5132	Medium Blank	DET	0	0	0	0	0	2	0	0.15	0	#DIV/0!	#DIV/0!	#DIV/0!	#DIV/0!	#DIV/0!	#DIV/0!			5132	Medium Blank	0	0	0	0	0	0	2	0	0.15	0	#DIV/0!	#DIV/0!	#DIV/0!	#DIV/0!	#DIV/0!	#DIV/0!		183852912			5132	Medium Blank	0	0	0	0
		5133	Medium Blank	DET	0	0	0	0	0	2	0	0.15	0	#DIV/0!	#DIV/0!							5133	Medium Blank	0	0	0	0	0	0	2	0	0.15	0	#DIV/0!	#DIV/0!						178200064			5133	Medium Blank	0	0	0	0
		5134	Medium Blank	DET	0	0	0	0	0	2	0	0.15	0	#DIV/0!	#DIV/0!							5134	Medium Blank	0	0	0	0	0	0	2	0	0.15	0	#DIV/0!	#DIV/0!						181685760			5134	Medium Blank	0	0	0	0
		5192	Asp_Pellet_12hr_A	2848334848	181785936	13142155	3043262939	50.8464	3066.73	2	6133.46	0.15	0.3	3.06673e+06	3066.73	3023.04	85.453	212.277	0.0282673			5192	Asp_Pellet_12hr_A	51248048	0	0	51248048	0.856245	51.6432	2	103.286	0.15	0.3	51643.2	51.6432	49.5959	1.7745	4.4081	0.0357792		59852096			5192	Asp_Pellet_12hr_A	547468864	51199076	0	598667940
		5193	Asp_Pellet_12hr_A	2850228992	198809600	14857605	3063896197	51.0301	3077.81	2	6155.62	0.15	0.3	3.07781e+06	3077.81							5193	Asp_Pellet_12hr_A	48423136	0	0	48423136	0.806501	48.643	2	97.286	0.15	0.3	48643	48.643						60040988			5193	Asp_Pellet_12hr_A	529224288	44068320	0	573292608
		5194	Asp_Pellet_12hr_A	2682173440	195017056	15180233	2892370729	48.4894	2924.57	2	5849.14	0.15	0.3	2.92457e+06	2924.57							5193	Asp_Pellet_12hr_A	47967272	0	0	47967272	0.804152	48.5013	2	97.0026	0.15	0.3	48501.3	48.5013						59649540			5193	Asp_Pellet_12hr_A	520248736	42345932	0	562594668
		5138	Asp_Pellet_12hr_B	3136247808	232290752	24877842	3393416402	48.5422	2927.76	2	5855.51	0.15	0.4	2.19582e+06	2195.82	2161.26	38.5632	95.7964	0.0178429			5138	Asp_Pellet_12hr_B	56993304	3487741	0	60481045	0.86517	52.1816	2	104.363	0.15	0.4	39136.2	39.1362	38.4479	0.605255	1.50354	0.0157422		69906504			5138	Asp_Pellet_12hr_B	673178112	114592824	0	787770936
		5139	Asp_Pellet_12hr_B	3016960256	234408384	24355812	3275724452	46.8587	2826.22	2	5652.43	0.15	0.4	2.11966e+06	2119.66							5139	Asp_Pellet_12hr_B	55740112	3307721	0	59047833	0.844669	50.945	2	101.89	0.15	0.4	38208.8	38.2088						69906504			5139	Asp_Pellet_12hr_B	673178112	114592824	0	787770936
		5140	Asp_Pellet_12hr_B	3107349760	250155664	25477496	3382982920	47.9339	2891.07	2	5782.14	0.15	0.4	2.1683e+06	2168.3							5140	Asp_Pellet_12hr_B	56000200	3285418	0	59285618	0.840025	50.665	2	101.33	0.15	0.4	37998.7	37.9987						70576000			5140	Asp_Pellet_12hr_B	676464704	109420816	5276994	791162514
		5144	Asp_Pellet_12hr_C	3831193856	262287616	26970780	4120452252	56.9827	3436.84	2	6873.67	0.15	0.4	2.57763e+06	2577.63	2361.58	188.43	468.086	0.0797898			5144	Asp_Pellet_12hr_C	64944148	3828456	0	68772604	0.951073	57.3627	2	114.725	0.15	0.4	43022	43.022	42.3698	0.703482	1.74755	0.0166034		72310552			5144	Asp_Pellet_12hr_C	729574976	155115088	7007431	891697495
		5145	Asp_Pellet_12hr_C	3194227712	256352128	26663486	3477243326	49.3249	2974.96	2	5949.93	0.15	0.4	2.23122e+06	2231.22							5145	Asp_Pellet_12hr_C	62357916	3818490	0	66176406	0.938716	56.6174	2	113.235	0.15	0.4	42463	42.463						70496728			5145	Asp_Pellet_12hr_C	681464448	114468592	5248996	801182036
		5146	Asp_Pellet_12hr_C	3276990976	255561616	26884612	3559437204	50.3124	3034.52	2	6069.04	0.15	0.4	2.27589e+06	2275.89							5146	Asp_Pellet_12hr_C	61489588	3609840	0	65099428	0.920175	55.4991	2	110.998	0.15	0.4	41624.3	41.6243						70746776			5146	Asp_Pellet_12hr_C	679586240	112066912	5610566	797263718
		5150	Asp_Pellet_12hr_D	2010926464	136413360	13580829	2160920653	30.7059	1851.98	2	3703.97	0.15	0.5	1.11119e+06	1111.19	1090.34	25.5252	63.4081	0.0234104			5150	Asp_Pellet_12hr_D	41549768	2019343	0	43569111	0.619101	37.3402	2	74.6805	0.15	0.5	22404.1	22.4041	21.7231	0.697147	1.73181	0.0320924		70374768			5150	Asp_Pellet_12hr_D	1002188736	175035520	7661434	1184885690
		5151	Asp_Pellet_12hr_D	1862155008	142290032	13346557	2017791597	29.3431	1769.79	2	3539.57	0.15	0.5	1.06187e+06	1061.87							5151	Asp_Pellet_12hr_D	39198056	2139932	0	41337988	0.601144	36.2572	2	72.5144	0.15	0.5	21754.3	21.7543						68765528			5151	Asp_Pellet_12hr_D	943553536	132605288	7144596	1083303420
		5152	Asp_Pellet_12hr_D	1909905408	146577760	14296086	2070779254	30.34	1829.92	2	3659.83	0.15	0.5	1.09795e+06	1097.95							5152	Asp_Pellet_12hr_D	37594380	2033067	0	39627447	0.580601	35.0182	2	70.0363	0.15	0.5	21010.9	21.0109						68252432			5152	Asp_Pellet_12hr_D	940780032	129894080	6757139	1077431251
		5365	Asp_Pellet_14hr_A	181266992	21018242	0	202285234	1.35969	82.008	100	8200.8	0.15	0.5	2.46024e+06	2460.24	2555.05	131.23	325.992	0.0513609			5365	Asp_Pellet_14hr_A	0	0	0	0	0	0	100	0	0.15	0.5	0	0	0	0	#NUM!	#DIV/0!		53312052	148772720		5365	Asp_Pellet_14hr_A	83500592	5372868	0	88873460
		5366	Asp_Pellet_14hr_A	176989568	21121664	0	198111232	1.38171	83.336	100	8333.6	0.15	0.5	2.50008e+06	2500.08							5366	Asp_Pellet_14hr_A	0	0	0	0	0	0	100	0	0.15	0.5	0	0						55546328	143381024		5366	Asp_Pellet_14hr_A	78239416	5445701	0	83685117
		5367	Asp_Pellet_14hr_A	190721104	23614272	0	214335376	1.49487	90.1608	100	9016.08	0.15	0.5	2.70482e+06	2704.82							5367	Asp_Pellet_14hr_A	0	0	0	0	0	0	100	0	0.15	0.5	0	0						54432236	143381024		5367	Asp_Pellet_14hr_A	79328656	6168194	0	85496850
		5371	Asp_Pellet_14hr_B	95159648	11086820	0	106246468	0.745738	44.9782	100	4497.82	0.15	0.6	1.12445e+06	1124.45	1044.05	71.7324	178.193	0.0687062			5371	Asp_Pellet_14hr_B	0	0	0	0	0	0	100	0	0.15	0.6	0	0	0	0	#NUM!	#DIV/0!		65302480	142471568		5371	Asp_Pellet_14hr_B	75191528	6000072	0	81191600
		5372	Asp_Pellet_14hr_B	88150608	11273487	0	99424095	0.65433	39.465	100	3946.5	0.15	0.6	986626	986.626							5372	Asp_Pellet_14hr_B	0	0	0	0	0	0	100	0	0.15	0.6	0	0						65828920	151947904		5372	Asp_Pellet_14hr_B	71231480	6010422	0	77241902
		5373	Asp_Pellet_14hr_B	89423632	11245492	0	100669124	0.677165	40.8423	100	4084.23	0.15	0.6	1.02106e+06	1021.06							5373	Asp_Pellet_14hr_B	0	0	0	0	0	0	100	0	0.15	0.6	0	0						64161348	148662640		5373	Asp_Pellet_14hr_B	69314296	5976513	0	75290809
		5377	Asp_Pellet_14hr_C	132900216	14947264	0	147847480	1.03034	62.1434	100	6214.34	0.15	0.6	1.55358e+06	1553.58	1465.28	83.7405	208.023	0.0571496			5377	Asp_Pellet_14hr_C	0	0	0	0	0	0	100	0	0.15	0.6	0	0	0	0	#NUM!	#DIV/0!		58895832	143494240		5377	Asp_Pellet_14hr_C	139062224	10381146	0	149443370
		5378	Asp_Pellet_14hr_C	127219712	15723165	0	142942877	0.919862	55.4802	100	5548.02	0.15	0.6	1.38701e+06	1387.01							5378	Asp_Pellet_14hr_C	0	0	0	0	0	0	100	0	0.15	0.6	0	0						58359248	155395968		5378	Asp_Pellet_14hr_C	134083544	11208446	0	145291990
		5379	Asp_Pellet_14hr_C	126999184	15805039	0	142804223	0.96513	58.2105	100	5821.05	0.15	0.6	1.45526e+06	1455.26							5379	Asp_Pellet_14hr_C	0	0	0	0	0	0	100	0	0.15	0.6	0	0						55649672	147963696		5379	Asp_Pellet_14hr_C	131753072	11557449	0	143310521
		5383	Asp_Pellet_14hr_D	201401680	24033448	0	225435128	1.55256	93.6404	100	9364.04	0.15	0.6	2.34101e+06	2341.01	2218.27	106.502	264.566	0.0480113			5383	Asp_Pellet_14hr_D	0	0	0	0	0	0	100	0	0.15	0.6	0	0	0	0	#NUM!	#DIV/0!		58002416	145202336		5383	Asp_Pellet_14hr_D	128853232	9684355	0	138537587
		5384	Asp_Pellet_14hr_D	202775376	25044318	0	227819694	1.43482	86.539	100	8653.9	0.15	0.6	2.16347e+06	2163.47							5384	Asp_Pellet_14hr_D	0	0	0	0	0	0	100	0	0.15	0.6	0	0						60445092	158779680		5384	Asp_Pellet_14hr_D	122783512	9951434	0	132734946
		5385	Asp_Pellet_14hr_D	196727776	24378534	0	221106310	1.42609	86.0127	100	8601.27	0.15	0.6	2.15032e+06	2150.32							5385	Asp_Pellet_14hr_D	0	0	0	0	0	0	100	0	0.15	0.6	0	0						58734484	155043616		5385	Asp_Pellet_14hr_D	121765408	10326990	0	132092398
		5391	Asp_Pellet_18hr_A	261975232	31325056	0	293300288	1.80843	109.073	100	10907.3	0.15	0.6	2.72683e+06	2726.83	2794.17	63.4152	157.532	0.0226956			5391	Asp_Pellet_18hr_A	0	0	0	0	0	0	100	0	0.15	0.6	0	0	0	0	#NUM!	#DIV/0!		14163920	162184784		5391	Asp_Pellet_18hr_A	180259184	13289488	0	193548672
		5392	Asp_Pellet_18hr_A	259803952	32123558	0	291927510	1.89194	114.11	100	11411	0.15	0.6	2.85275e+06	2852.75							5392	Asp_Pellet_18hr_A	0	0	0	0	0	0	100	0	0.15	0.6	0	0						13668518	154300400		5392	Asp_Pellet_18hr_A	169800736	13609439	0	183410175
		5393	Asp_Pellet_18hr_A	253789552	33441092	0	287230644	1.8589	112.117	100	11211.7	0.15	0.6	2.80293e+06	2802.93							5393	Asp_Pellet_18hr_A	0	0	0	0	0	0	100	0	0.15	0.6	0	0						12972187	154516224		5393	Asp_Pellet_18hr_A	159787200	12576848	0	172364048
		5397	Asp_Pellet_18hr_B	170957440	19628918	0	190586358	1.25327	75.5892	100	7558.92	0.15	0.6	1.88973e+06	1889.73	1906.17	40.9044	101.612	0.021459			5397	Asp_Pellet_18hr_B	0	0	0	0	0	0	100	0	0.15	0.6	0	0	0	0	#NUM!	#DIV/0!		64631800	152071408		5397	Asp_Pellet_18hr_B	527091456	46549148	0	573640604
		5398	Asp_Pellet_18hr_B	170712208	19855774	0	190567982	1.29505	78.1092	100	7810.92	0.15	0.6	1.95273e+06	1952.73							5398	Asp_Pellet_18hr_B	0	0	0	0	0	0	100	0	0.15	0.6	0	0						62327672	147150928		5398	Asp_Pellet_18hr_B	512552864	47030276	0	559583140
		5399	Asp_Pellet_18hr_B	166772112	20153756	0	186925868	1.24419	75.0414	100	7504.14	0.15	0.6	1.87603e+06	1876.03							5399	Asp_Pellet_18hr_B	0	0	0	0	0	0	100	0	0.15	0.6	0	0						63932744	150239456		5399	Asp_Pellet_18hr_B	499731264	45598312	0	545329576
		5403	Asp_Pellet_18hr_C	370358912	48072092	0	418431004	2.70969	163.431	100	16343.1	0.15	0.6	4.08579e+06	4085.79	4388.87	278.199	691.084	0.0633874			5403	Asp_Pellet_18hr_C	0	0	0	0	0	0	100	0	0.15	0.6	0	0	0	0	#NUM!	#DIV/0!		47474000	154420080		5403	Asp_Pellet_18hr_C	249064960	18827448	0	267892408
		5404	Asp_Pellet_18hr_C	388905248	51856112	0	440761360	3.07234	185.304	100	18530.4	0.15	0.6	4.63261e+06	4632.61							5404	Asp_Pellet_18hr_C	0	0	0	0	0	0	100	0	0.15	0.6	0	0						47699952	143460944		5404	Asp_Pellet_18hr_C	239829840	19384326	0	259214166
		5405	Asp_Pellet_18hr_C	382501568	52932272	0	435433840	2.95006	177.929	100	17792.9	0.15	0.6	4.44822e+06	4448.22							5405	Asp_Pellet_18hr_C	0	0	0	0	0	0	100	0	0.15	0.6	0	0						45837848	147601840		5405	Asp_Pellet_18hr_C	231286352	19965046	0	251251398
		5409	Asp_Pellet_18hr_D	244663760	30623964	0	275287724	1.71173	103.241	100	10324.1	0.15	0.6	2.58101e+06	2581.01	2605.48	23.3519	58.0093	0.00896261			5409	Asp_Pellet_18hr_D	0	0	0	0	0	0	100	0	0.15	0.6	0	0	0	0	#NUM!	#DIV/0!		55580812	160824432		5409	Asp_Pellet_18hr_D	102475672	7692299	0	110167971
		5410	Asp_Pellet_18hr_D	242634512	33028146	0	275662658	1.72955	104.316	100	10431.6	0.15	0.6	2.60789e+06	2607.89							5410	Asp_Pellet_18hr_D	0	0	0	0	0	0	100	0	0.15	0.6	0	0						55698108	159383840		5410	Asp_Pellet_18hr_D	101246872	8205730	0	109452602
		5411	Asp_Pellet_18hr_D	244967696	29671502	0	274639198	1.74258	105.101	100	10510.1	0.15	0.6	2.62753e+06	2627.53							5411	Asp_Pellet_18hr_D	0	0	0	0	0	0	100	0	0.15	0.6	0	0						55398432	157605104		5411	Asp_Pellet_18hr_D	95653936	8248424	0	103902360
		5237	Asp_Pellet_24hr_A	426411712	48480916	0	474892628	3.27415	197.476	100	19747.6	0.15	1	2.96214e+06	2962.14	2977.54	38.3615	95.2952	0.0128836			5337	Asp_Pellet_24hr_A	0	0	0	0	0	0	100	0	0.15	1	0	0	0	0	#NUM!	#DIV/0!			145043104		5337	Asp_Pellet_24hr_A	964959680	98653896	6280098	1069893674
		5238	Asp_Pellet_24hr_A	424655328	50996188	0	475651516	3.33945	201.414	100	20141.4	0.15	1	3.02121e+06	3021.21							5338	Asp_Pellet_24hr_A	0	0	0	0	0	0	100	0	0.15	1	0	0							142434160		5338	Asp_Pellet_24hr_A	933028800	97707400	6026004	1036762204
		5239	Asp_Pellet_24hr_A	417463872	51171168	0	468635040	3.25994	196.619	100	19661.9	0.15	1	2.94928e+06	2949.28							5339	Asp_Pellet_24hr_A	0	0	0	0	0	0	100	0	0.15	1	0	0							143755760		5339	Asp_Pellet_24hr_A	919774912	95898888	6553746	1022227546
		5243	Asp_Pellet_24hr_B	188975296	20897028	0	209872324	1.34696	81.2402	100	8124.02	0.15	1.4	870431	870.431	837.814	29.2247	72.5982	0.0348821			5343	Asp_Pellet_24hr_B	0	0	0	0	0	0	100	0	0.15	1.4	0	0	0	0	#NUM!	#DIV/0!			155811504		5343	Asp_Pellet_24hr_B	1017852544	103323712	6045694	1127221950
		5244	Asp_Pellet_24hr_B	179899360	21727066	0	201626426	1.28285	77.3733	100	7737.33	0.15	1.4	829000	829							5344	Asp_Pellet_24hr_B	0	0	0	0	0	0	100	0	0.15	1.4	0	0							157170720		5344	Asp_Pellet_24hr_B	928297600	95234904	5776526	1029309030
		5245	Asp_Pellet_24hr_B	174614432	20154422	0	194768854	1.25965	75.9743	100	7597.43	0.15	1.4	814010	814.01							5345	Asp_Pellet_24hr_B	0	0	0	0	0	0	100	0	0.15	1.4	0	0							154620928		5345	Asp_Pellet_24hr_B	921844288	96129488	5648767	1023622543
		5249	Asp_Pellet_24hr_C	290958944	36101088	0	327060032	2.09002	126.057	100	12605.7	0.15	0.9	2.10095e+06	2100.95	2142.43	48.8135	121.26	0.0227842			5349	Asp_Pellet_24hr_C	0	0	0	0	0	0	100	0	0.15	0.9	0	0	0	0	#NUM!	#DIV/0!			156486304		5349	Asp_Pellet_24hr_C	933802368	91956808	5717281	1031476457
		5250	Asp_Pellet_24hr_C	285922688	36953452	0	322876140	2.1848	131.773	100	13177.3	0.15	0.9	2.19622e+06	2196.22							5350	Asp_Pellet_24hr_C	0	0	0	0	0	0	100	0	0.15	0.9	0	0							147783008		5350	Asp_Pellet_24hr_C	885462912	90942272	5669288	982074472
		5251	Asp_Pellet_24hr_C	275994496	35699620	0	311694116	2.11904	127.807	100	12780.7	0.15	0.9	2.13012e+06	2130.12							5351	Asp_Pellet_24hr_C	0	0	0	0	0	0	100	0	0.15	0.9	0	0							147091856		5351	Asp_Pellet_24hr_C	858632192	87670536	5110941	951413669
		5255	Asp_Pellet_24hr_D	118092960	14081301	0	132174261	0.790706	47.6904	100	4769.04	0.15	1.4	510968	510.968	514.675	3.34767	8.31608	0.00650445			5355	Asp_Pellet_24hr_D	0	0	0	0	0	0	100	0	0.15	1.4	0	0	0	0	#NUM!	#DIV/0!			167159744		5355	Asp_Pellet_24hr_D	664130112	63468324	3623759	731222195
		5256	Asp_Pellet_24hr_D	116817816	13236688	0	130054504	0.797839	48.1205	100	4812.05	0.15	1.4	515577	515.577							5356	Asp_Pellet_24hr_D	0	0	0	0	0	0	100	0	0.15	1.4	0	0							163008528		5356	Asp_Pellet_24hr_D	645645504	61846012	3578993	711070509
		5257	Asp_Pellet_24hr_D	115494888	14435459	0	129930347	0.800781	48.298	100	4829.8	0.15	1.4	517478	517.478							5357	Asp_Pellet_24hr_D	0	0	0	0	0	0	100	0	0.15	1.4	0	0							162254592		5357	Asp_Pellet_24hr_D	643441984	63866216	3815194	711123394
		5271	Asp_Pellet_48hr_A	81696208	9157089	0	90853297	0.591205	35.6577	1000	35657.7	0.15	1.3	4.11435e+06	4114.35	4171.63	65.1526	161.848	0.015618			5271	Asp_Pellet_48hr_A	12906942	0	0	12906942	0.0839887	5.06566	1000	5065.66	0.15	1.3	584499	584.499	569.972	28.5364	70.8884	0.0500664			153674816		5271	Asp_Pellet_48hr_A	54743008	3451611	0	58194619
		5272	Asp_Pellet_48hr_A	80692248	9594579	0	90286827	0.609621	36.7684	1000	36768.4	0.15	1.3	4.24251e+06	4242.51							5272	Asp_Pellet_48hr_A	12520352	0	0	12520352	0.084538	5.09879	1000	5098.79	0.15	1.3	588322	588.322							148103328		5272	Asp_Pellet_48hr_A	51836620	3810770	0	55647390
		5273	Asp_Pellet_48hr_A	78746464	9484414	0	88230878	0.597482	36.0363	1000	36036.3	0.15	1.3	4.15804e+06	4158.04							5273	Asp_Pellet_48hr_A	11396816	0	0	11396816	0.077177	4.65482	1000	4654.82	0.15	1.3	537095	537.095							147671168		5273	Asp_Pellet_48hr_A	49206628	3704778	0	52911406
		5277	Asp_Pellet_48hr_B	16093193	0	0	16093193	0.111404	6.71915	1000	6719.15	0.15	0.5	2.01575e+06	2015.75	1977.2	33.5762	83.408	0.0169817			5277	Asp_Pellet_48hr_B	3099441	0	0	3099441	0.0214556	1.29406	1000	1294.06	0.15	0.5	388219	388.219	384.427	11.017	27.3678	0.0286583			144458512		5277	Asp_Pellet_48hr_B	3768440	0	0	3768440
		5278	Asp_Pellet_48hr_B	15198814	0	0	15198814	0.108406	6.53833	1000	6538.33	0.15	0.5	1.9615e+06	1961.5							5278	Asp_Pellet_48hr_B	3045559	0	0	3045559	0.0217224	1.31016	1000	1310.16	0.15	0.5	393048	393.048							140203296		5278	Asp_Pellet_48hr_B	3611506	0	0	3611506
		5279	Asp_Pellet_48hr_B	15212969	0	0	15212969	0.10801	6.51448	1000	6514.48	0.15	0.5	1.95434e+06	1954.34							5279	Asp_Pellet_48hr_B	2895836	0	0	2895836	0.02056	1.24005	1000	1240.05	0.15	0.5	372015	372.015							140847728		5279	Asp_Pellet_48hr_B	3790769	0	0	3790769
		5283	Asp_Pellet_48hr_C	36314484	4093536	0	40408020	0.27377	16.5121	1000	16512.1	0.15	0.9	2.75201e+06	2752.01	2733.31	16.6323	41.3168	0.00608501			5283	Asp_Pellet_48hr_C	6332673	0	0	6332673	0.0429047	2.58774	1000	2587.74	0.15	0.9	431290	431.29	409.571	19.5505	48.5661	0.047734			147598464		5283	Asp_Pellet_48hr_C	19488234	0	0	19488234
		5284	Asp_Pellet_48hr_C	34363784	3947823	0	38311607	0.270602	16.321	1000	16321	0.15	0.9	2.72016e+06	2720.16							5284	Asp_Pellet_48hr_C	5540479	0	0	5540479	0.0391334	2.36028	1000	2360.28	0.15	0.9	393379	393.379							141579392		5284	Asp_Pellet_48hr_C	19645846	0	0	19645846
		5285	Asp_Pellet_48hr_C	34051864	4391427	0	38443291	0.271359	16.3666	1000	16366.6	0.15	0.9	2.72777e+06	2727.77							5285	Asp_Pellet_48hr_C	5694306	0	0	5694306	0.0401943	2.42426	1000	2424.26	0.15	0.9	404044	404.044							141669664		5285	Asp_Pellet_48hr_C	18547882	0	0	18547882
		5289	Asp_Pellet_48hr_D	13577389	1566457	0	15143846	0.1067	6.43548	1000	6435.48	0.15	0.7	1.37903e+06	1379.03	1420.64	46.3892	115.237	0.0326538			5289	Asp_Pellet_48hr_D	1854923	0	0	1854923	0.0130694	0.788262	1000	788.262	0.15	0.7	168913	168.913	170.958	3.47183	8.6245	0.020308			141928800		5289	Asp_Pellet_48hr_D	22865004	0	0	22865004
		5290	Asp_Pellet_48hr_D	14224149	1601677	0	15825826	0.11379	6.86307	1000	6863.07	0.15	0.7	1.47066e+06	1470.66							5290	Asp_Pellet_48hr_D	1882829	0	0	1882829	0.0135378	0.816512	1000	816.512	0.15	0.7	174967	174.967							139079648		5290	Asp_Pellet_48hr_D	21427090	0	0	21427090
		5291	Asp_Pellet_48hr_D	13080671	1580690	0	14661361	0.109268	6.59034	1000	6590.34	0.15	0.7	1.41222e+06	1412.22							5291	Asp_Pellet_48hr_D	1754469	0	0	1754469	0.0130757	0.788641	1000	788.641	0.15	0.7	168995	168.995							134178112		5291	Asp_Pellet_48hr_D	22404160	0	0	22404160
		5305	Asp_Pellet_72hr_A	100439784	10850182	0	111289966	0.934935	56.3893	1000	56389.3	0.15	2.2	3.84473e+06	3844.73	3950.93	102.485	254.588	0.0259396			5305	Asp_Pellet_72hr_A	23593186	2569565	0	26162751	0.21979	13.2564	1000	13256.4	0.15	2.2	903842	903.842	915.022	17.3052	42.9886	0.0189123			119035008		5305	Asp_Pellet_72hr_A	0	0	0	0
		5306	Asp_Pellet_72hr_A	100944440	12379366	0	113323806	0.984667	59.3889	1000	59388.9	0.15	2.2	4.04924e+06	4049.24							5306	Asp_Pellet_72hr_A	23277506	2888564	0	26166070	0.227356	13.7127	1000	13712.7	0.15	2.2	934956	934.956							115088408		5306	Asp_Pellet_72hr_A	0	0	0	0
		5307	Asp_Pellet_72hr_A	97848376	12241033	0	110089409	0.962677	58.0626	1000	58062.6	0.15	2.2	3.95881e+06	3958.81							5307	Asp_Pellet_72hr_A	22337804	2864370	0	25202174	0.22038	13.2919	1000	13291.9	0.15	2.2	906269	906.269							114357560		5307	Asp_Pellet_72hr_A	0	0	0	0
		5311	Asp_Pellet_72hr_B	9130710	0	0	9130710	0.0600864	3.62403	1000	3624.03	0.15	0.4	1.35901e+06	1359.01	1366.63	14.8907	36.9905	0.0108959			5311	Asp_Pellet_72hr_B	4878985	0	0	4878985	0.0321071	1.93649	1000	1936.49	0.15	0.4	726185	726.185	704.828	24.2081	60.1362	0.0343461			151959792		5311	Asp_Pellet_72hr_B	0	0	0	0
		5312	Asp_Pellet_72hr_B	8757183	0	0	8757183	0.0600019	3.61893	1000	3618.93	0.15	0.4	1.3571e+06	1357.1							5312	Asp_Pellet_72hr_B	4378470	0	0	4378470	0.0300001	1.80942	1000	1809.42	0.15	0.4	678531	678.531							145948384		5312	Asp_Pellet_72hr_B	0	0	0	0
		5313	Asp_Pellet_72hr_B	8831219	0	0	8831219	0.0611821	3.69012	1000	3690.12	0.15	0.4	1.38379e+06	1383.79							5313	Asp_Pellet_72hr_B	4529661	0	0	4529661	0.0313812	1.89271	1000	1892.71	0.15	0.4	709768	709.768							144343152		5313	Asp_Pellet_72hr_B	0	0	0	0
		5317	Asp_Pellet_72hr_C	47405040	5790213	0	53195253	0.375234	22.6317	1000	22631.7	0.15	1.2	2.82897e+06	2828.97	2802.08	31.8845	79.2054	0.0113789			5317	Asp_Pellet_72hr_C	16527462	0	0	16527462	0.116583	7.03155	1000	7031.55	0.15	1.2	878944	878.944	845.745	46.6391	115.858	0.0551456			141765456		5317	Asp_Pellet_72hr_C	0	0	0	0
		5318	Asp_Pellet_72hr_C	46176736	5682843	0	51859579	0.372772	22.4832	1000	22483.2	0.15	1.2	2.81041e+06	2810.41							5318	Asp_Pellet_72hr_C	15977617	0	0	15977617	0.114849	6.92695	1000	6926.95	0.15	1.2	865869	865.869							139118656		5318	Asp_Pellet_72hr_C	0	0	0	0
		5319	Asp_Pellet_72hr_C	45465816	5704188	0	51170004	0.366995	22.1348	1000	22134.8	0.15	1.2	2.76685e+06	2766.85							5319	Asp_Pellet_72hr_C	14655017	0	0	14655017	0.105107	6.33938	1000	6339.38	0.15	1.2	792423	792.423							139429584		5319	Asp_Pellet_72hr_C	0	0	0	0
		5323	Asp_Pellet_72hr_D	48501184	5765342	0	54266526	0.369754	22.3012	1000	22301.2	0.15	0.9	3.71687e+06	3716.87	3654.67	109.704	272.521	0.0300176			5323	Asp_Pellet_72hr_D	19673416	0	0	19673416	0.134048	8.08494	1000	8084.94	0.15	0.9	1.34749e+06	1347.49	1354.07	13.9165	34.5706	0.0102775			146763680		5323	Asp_Pellet_72hr_D	0	0	0	0
		5324	Asp_Pellet_72hr_D	44382456	5578158	0	49960614	0.350965	21.168	1000	21168	0.15	0.9	3.528e+06	3528							5324	Asp_Pellet_72hr_D	19401694	0	0	19401694	0.136294	8.22037	1000	8220.37	0.15	0.9	1.37006e+06	1370.06							142352048		5324	Asp_Pellet_72hr_D	0	0	0	0
		5325	Asp_Pellet_72hr_D	47111368	5530710	0	52642078	0.369979	22.3148	1000	22314.8	0.15	0.9	3.71913e+06	3719.13							5325	Asp_Pellet_72hr_D	19033054	0	0	19033054	0.133768	8.06804	1000	8068.04	0.15	0.9	1.34467e+06	1344.67							142283968		5325	Asp_Pellet_72hr_D	0	0	0	0

[truncated: 48 more columns]

## Sheet: LM_Spores
							299.175																			444.167																						444.167
							Fumigaclavine A																		Fumiquinazoline D																FoxE LM						Fumiquinazoline C (Calculations from fumiquinazoline D std)
		Run no	Sample	M+H	M+Na	M+K	Sum	SUM/IS	conc from equation [ng/mL]	dilution factor	c [ng/ml]	Inoculation of spores/ml	conc (ng/spore)	conc (fg/spore)	Average conc (fg/spore)	sd	CI	CV				Run no	Sample	M+H	M+Na	M+K	Sum	SUM/IS	conc from equation [ng/mL]	dilution factor	c [ng/ml]	Inoculation of spores/ml	conc (ng/spore)	conc (fg/spore)	Average conc (fg/spore)	sd	CI	CV			M+H+Fe			Run no	Sample	M+H	M+Na	M+K	Sum
		4761	Medium Blank	det	0	0	0	0	0	2	0	0	#REF!	#REF!	#REF!	#REF!	#REF!	#REF!				4761	Medium Blank	0	0	0	0	0	0	2	0	0	#REF!		#REF!	#REF!	#REF!	#REF!		4761	11954618			4761	Medium Blank	0	0	0	0
		4762	Medium Blank	det	0	0	0	0	0	2	0	0	#REF!	#REF!								4762	Medium Blank	0	0	0	0	0	0	2	0	0	#REF!							4762	11463353			4762	Medium Blank	0	0	0	0
		4763	Medium Blank	det	0	0	0	0	0	2	0	0	#REF!	#REF!								4763	Medium Blank	0	0	0	0	0	0	2	0	0	#REF!							4763	11519294			4763	Medium Blank	0	0	0	0
		4767	Spores	2507930368	0	0	2507930368	386.272	839.321	2	1678.64	2 x 10 to 8	8.39321e-06	8.39321	8.89453	0.434782	1.08006	0.0488819				4767	Spores	327425824	0	0	327425824	50.4302	585.716	2	1171.43	2 x 10 to 8	5.85716e-06	5.85716	6.2409	0.334271	0.830375	0.0535613		4767	6492657			4767	Spores	1012840960	0	0	1012840960
		4768	Spores	2526988800	0	0	2526988800	419.678	912.181	2	1824.36	2 x 10 to 8	9.12181e-06	9.12181								4768	Spores	331628928	0	0	331628928	55.0764	639.679	2	1279.36	2 x 10 to 8	6.39679e-06	6.39679						4768	6021256			4768	Spores	1050063232	0	0	1050063232
		4769	Spores	2596413696	0	0	2596413696	421.822	916.856	2	1833.71	2 x 10 to 8	9.16856e-06	9.16856								4769	Spores	342822176	0	0	342822176	55.696	646.876	2	1293.75	2 x 10 to 8	6.46876e-06	6.46876						4769	6155240			4769	Spores	1063761472	0	0	1063761472
		4774	Spores_0hr_A	408351072	0	0	408351072	36.4623	76.378	2	152.756	4 x 10 to 6	3.8189e-05	38.189	39.3634	1.11699	2.77475	0.0283763				4774	Spores_0hr_A	12383145	0	0	12383145	1.10571	12.8422	2	25.6843	4 x 10 to 6	6.42108e-06	6.42108	6.36658	0.218463	0.542693	0.0343141		4774	11199262			4774	Spores_0hr_A	69568624	0	0	69568624
		4775	Spores_0hr_A	419720320	0	0	419720320	37.6543	78.9777	2	157.955	4 x 10 to 6	3.94889e-05	39.4889								4775	Spores_0hr_A	11758639	0	0	11758639	1.0549	12.252	2	24.5041	4 x 10 to 6	6.12602e-06	6.12602						4775	11146682			4775	Spores_0hr_A	69789488	0	0	69789488
		4776	Spores_0hr_A	420833440	0	0	420833440	38.5012	80.8248	2	161.65	4 x 10 to 6	4.04124e-05	40.4124								4776	Spores_0hr_A	12333452	0	0	12333452	1.12836	13.1052	2	26.2105	4 x 10 to 6	6.55262e-06	6.55262						4776	10930408			4776	Spores_0hr_A	69796760	0	0	69796760
		4780	Spores_0hr_B	399972096	0	0	399972096	37.7577	79.2032	2	158.406	4 x 10 to 6	3.96016e-05	39.6016	40.7125	1.05801	2.62825	0.0259874				4780	Spores_0hr_B	12252587	0	0	12252587	1.15665	13.4338	2	26.8677	4 x 10 to 6	6.71692e-06	6.71692	6.65342	0.422873	1.05047	0.0635572		4780	10593137			4780	Spores_0hr_B	67940336	0	0	67940336
		4781	Spores_0hr_B	407290816	0	0	407290816	39.6894	83.4164	2	166.833	4 x 10 to 6	4.17082e-05	41.7082								4781	Spores_0hr_B	12442131	0	0	12442131	1.21245	14.0819	2	28.1638	4 x 10 to 6	7.04096e-06	7.04096						4781	10261950			4781	Spores_0hr_B	68366464	0	0	68366464
		4782	Spores_0hr_B	407649504	0	0	407649504	38.8819	81.6553	2	163.311	4 x 10 to 6	4.08276e-05	40.8276								4782	Spores_0hr_B	11197764	0	0	11197764	1.06805	12.4048	2	24.8096	4 x 10 to 6	6.20239e-06	6.20239						4782	10484287			4782	Spores_0hr_B	69477296	0	0	69477296
		4786	Spores_0hr_C	484911968	0	0	484911968	47.7925	101.089	2	202.179	4 x 10 to 6	5.05447e-05	50.5447	51.9422	1.21048	3.007	0.0233043				4786	Spores_0hr_C	13087079	0	0	13087079	1.28985	14.9809	2	29.9617	4 x 10 to 6	7.49043e-06	7.49043	7.55484	0.0620235	0.154075	0.00820977		4786	10146188			4786	Spores_0hr_C	72396120	0	0	72396120
		4787	Spores_0hr_C	483492128	0	0	483492128	49.7354	105.327	2	210.654	4 x 10 to 6	5.26635e-05	52.6635								4787	Spores_0hr_C	12746137	0	0	12746137	1.31116	15.2283	2	30.4566	4 x 10 to 6	7.61416e-06	7.61416						4787	9721278			4787	Spores_0hr_C	71924128	0	0	71924128
		4788	Spores_0hr_C	484657248	0	0	484657248	49.6941	105.237	2	210.474	4 x 10 to 6	5.26185e-05	52.6185								4788	Spores_0hr_C	12696414	0	0	12696414	1.30182	15.1199	2	30.2398	4 x 10 to 6	7.55994e-06	7.55994						4788	9752808			4788	Spores_0hr_C	72540312	0	0	72540312
		4792	Spores_0hr_D	524988224	0	0	524988224	46.3694	97.9856	2	195.971	4 x 10 to 6	4.89928e-05	48.9928	50.0089	1.03015	2.55904	0.0205994				4792	Spores_0hr_D	13915242	0	0	13915242	1.22906	14.2748	2	28.5496	4 x 10 to 6	7.13739e-06	7.13739	7.20654	0.0816111	0.202733	0.0113246		4792	11321870			4792	Spores_0hr_D	73741576	0	0	73741576
		4793	Spores_0hr_D	536574432	0	0	536574432	48.2582	102.105	2	204.21	4 x 10 to 6	5.10525e-05	51.0525								4793	Spores_0hr_D	13970450	0	0	13970450	1.25647	14.5931	2	29.1862	4 x 10 to 6	7.29656e-06	7.29656						4793	11118827			4793	Spores_0hr_D	75027152	0	0	75027152
		4794	Spores_0hr_D	531377440	0	0	531377440	47.276	99.9629	2	199.926	4 x 10 to 6	4.99814e-05	49.9814								4794	Spores_0hr_D	13907970	0	0	13907970	1.23737	14.3714	2	28.7427	4 x 10 to 6	7.18568e-06	7.18568						4794	11239906			4794	Spores_0hr_D	74125152	0	0	74125152
		4798	Spores_3hr_A	402495008	0	0	402495008	39.245	82.4472	2	164.894	4 x 10 to 6	4.12236e-05	41.2236	42.1937	0.934704	2.32193	0.0221527				4798	Spores_3hr_A	21221388	0	0	21221388	2.06918	24.0323	2	48.0646	4 x 10 to 6	1.20161e-05	12.0161	11.9345	0.0743693	0.184744	0.00623145		4798	10255945			4798	Spores_3hr_A	51461896	0	0	51461896
		4799	Spores_3hr_A	409153088	0	0	409153088	40.2037	84.538	2	169.076	4 x 10 to 6	4.2269e-05	42.269								4799	Spores_3hr_A	20883954	0	0	20883954	2.05207	23.8336	2	47.6672	4 x 10 to 6	1.19168e-05	11.9168						4799	10177009			4799	Spores_3hr_A	51827888	0	0	51827888
		4800	Spores_3hr_A	412123808	0	0	412123808	40.9551	86.1769	2	172.354	4 x 10 to 6	4.30885e-05	43.0885								4800	Spores_3hr_A	20569580	0	0	20569580	2.04412	23.7412	2	47.4824	4 x 10 to 6	1.18706e-05	11.8706						4800	10062817			4800	Spores_3hr_A	53214560	0	0	53214560
		4804	Spores_3hr_B	464909472	0	0	464909472	41.6025	87.5889	2	175.178	4 x 10 to 6	4.37945e-05	43.7945	45.8138	1.92325	4.77761	0.0419796				4804	Spores_3hr_B	25574862	0	0	25574862	2.28857	26.5804	2	53.1608	4 x 10 to 6	1.32902e-05	13.2902	13.0187	0.296449	0.736419	0.022771		4804	11175029			4804	Spores_3hr_B	56568736	0	0	56568736
		4805	Spores_3hr_B	477456704	0	0	477456704	45.1141	95.2477	2	190.495	4 x 10 to 6	4.76238e-05	47.6238								4805	Spores_3hr_B	23149470	0	0	23149470	2.18735	25.4048	2	50.8096	4 x 10 to 6	1.27024e-05	12.7024						4805	10583323			4805	Spores_3hr_B	57840076	0	0	57840076
		4806	Spores_3hr_B	478635776	0	0	478635776	43.6462	92.0462	2	184.092	4 x 10 to 6	4.60231e-05	46.0231								4806	Spores_3hr_B	24669000	0	0	24669000	2.24954	26.127	2	52.254	4 x 10 to 6	1.30635e-05	13.0635						4806	10966265			4806	Spores_3hr_B	57812472	0	0	57812472
		4810	Spores_3hr_C	503714944	0	0	503714944	54.4715	115.657	2	231.313	4 x 10 to 6	5.78283e-05	57.8283	56.7203	1.32324	3.28712	0.0233293				4810	Spores_3hr_C	22517602	0	0	22517602	2.43504	28.2816	2	56.5631	4 x 10 to 6	1.41408e-05	14.1408	13.7461	0.472301	1.17326	0.0343589		4810	9247310			4810	Spores_3hr_C	57477948	0	0	57477948
		4811	Spores_3hr_C	502326528	0	0	502326528	53.7831	114.155	2	228.31	4 x 10 to 6	5.70776e-05	57.0776								4811	Spores_3hr_C	22314914	0	0	22314914	2.38922	27.7493	2	55.4986	4 x 10 to 6	1.38747e-05	13.8747						4811	9339851			4811	Spores_3hr_C	55661640	0	0	55661640
		4812	Spores_3hr_C	506869248	0	0	506869248	52.112	110.51	2	221.021	4 x 10 to 6	5.52551e-05	55.2551								4812	Spores_3hr_C	22147030	0	0	22147030	2.27697	26.4456	2	52.8912	4 x 10 to 6	1.32228e-05	13.2228						4812	9726545			4812	Spores_3hr_C	56724296	0	0	56724296
		4816	Spores_3hr_D	534552576	0	0	534552576	49.5341	104.888	2	209.776	4 x 10 to 6	5.2444e-05	52.444	54.0662	2.35153	5.84151	0.0434935				4816	Spores_3hr_D	24797072	0	0	24797072	2.29781	26.6877	2	53.3754	4 x 10 to 6	1.33439e-05	13.3439	13.1246	0.445963	1.10783	0.0339791		4816	10791604			4816	Spores_3hr_D	59723144	0	0	59723144
		4817	Spores_3hr_D	552016768	0	0	552016768	50.0362	105.983	2	211.966	4 x 10 to 6	5.29915e-05	52.9915								4817	Spores_3hr_D	23958908	0	0	23958908	2.1717	25.223	2	50.4459	4 x 10 to 6	1.26115e-05	12.6115						4817	11032348			4817	Spores_3hr_D	60378244	0	0	60378244
		4818	Spores_3hr_D	551822208	0	0	551822208	53.4947	113.526	2	227.052	4 x 10 to 6	5.6763e-05	56.763								4818	Spores_3hr_D	23835646	0	0	23835646	2.31067	26.8371	2	53.6741	4 x 10 to 6	1.34185e-05	13.4185						4818	10315462			4818	Spores_3hr_D	58340116	0	0	58340116
		4822	Spores_5hr_A	402604864	0	0	402604864	35.0347	73.2644	2	146.529	4 x 10 to 6	3.66322e-05	36.6322	38.1759	1.37225	3.40886	0.0359455				4822	Spores_5hr_A	26739534	0	0	26739534	2.32688	27.0253	2	54.0506	4 x 10 to 6	1.35126e-05	13.5126	13.6543	0.232495	0.577549	0.0170272		4822	11491599			4822	Spores_5hr_A	46263264	0	0	46263264
		4823	Spores_5hr_A	409269088	0	0	409269088	36.8745	77.277	2	154.554	4 x 10 to 6	3.86385e-05	38.6385								4823	Spores_5hr_A	26609586	0	0	26609586	2.39748	27.8453	2	55.6907	4 x 10 to 6	1.39227e-05	13.9227						4823	11098968			4823	Spores_5hr_A	45978904	0	0	45978904
		4824	Spores_5hr_A	415212704	0	0	415212704	37.4418	78.5143	2	157.029	4 x 10 to 6	3.92571e-05	39.2571								4824	Spores_5hr_A	25832830	0	0	25832830	2.32947	27.0555	2	54.1109	4 x 10 to 6	1.35277e-05	13.5277						4824	11089551			4824	Spores_5hr_A	45413800	0	0	45413800
		4828	Spores_5hr_B	432752256	0	0	432752256	46.4981	98.2662	2	196.532	4 x 10 to 6	4.91331e-05	49.1331	50.7066	1.70927	4.24607	0.0337091				4828	Spores_5hr_B	27261190	0	0	27261190	2.92914	34.0202	2	68.0404	4 x 10 to 6	1.70101e-05	17.0101	16.8471	0.183379	0.45554	0.0108849		4828	9306889			4828	Spores_5hr_B	45613080	0	0	45613080
		4829	Spores_5hr_B	449149504	0	0	449149504	49.6086	105.05	2	210.101	4 x 10 to 6	5.25252e-05	52.5252								4829	Spores_5hr_B	26321230	0	0	26321230	2.90718	33.7652	2	67.5304	4 x 10 to 6	1.68826e-05	16.8826						4829	9053864			4829	Spores_5hr_B	45881816	0	0	45881816
		4830	Spores_5hr_B	444265024	0	0	444265024	47.7162	100.923	2	201.846	4 x 10 to 6	5.04615e-05	50.4615								4830	Spores_5hr_B	26692290	0	0	26692290	2.86688	33.2971	2	66.5942	4 x 10 to 6	1.66485e-05	16.6485						4830	9310573			4830	Spores_5hr_B	46344876	0	0	46344876
		4834	Spores_5hr_C	471713472	0	0	471713472	50.4609	106.909	2	213.819	4 x 10 to 6	5.34546e-05	53.4546	54.2854	1.28934	3.2029	0.0237512				4834	Spores_5hr_C	27832732	0	0	27832732	2.97737	34.5803	2	69.1607	4 x 10 to 6	1.72902e-05	17.2902	17.209	0.462704	1.14942	0.0268874		4834	9348100			4834	Spores_5hr_C	46689820	0	0	46689820
		4835	Spores_5hr_C	473311168	0	0	473311168	52.5848	111.541	2	223.083	4 x 10 to 6	5.57707e-05	55.7707								4835	Spores_5hr_C	27319092	0	0	27319092	3.03514	35.2514	2	70.5028	4 x 10 to 6	1.76257e-05	17.6257						4835	9000919			4835	Spores_5hr_C	47544432	0	0	47544432
		4836	Spores_5hr_C	475815200	0	0	475815200	50.6225	107.262	2	214.523	4 x 10 to 6	5.36309e-05	53.6309								4836	Spores_5hr_C	27047758	0	0	27047758	2.87764	33.4221	2	66.8442	4 x 10 to 6	1.6711e-05	16.711						4836	9399282			4836	Spores_5hr_C	48041404	0	0	48041404
		4840	Spores_5hr_D	533583552	0	0	533583552	57.3043	121.835	2	243.67	4 x 10 to 6	6.09175e-05	60.9175	62.8334	1.66504	4.1362	0.0264993				4840	Spores_5hr_D	31215590	0	0	31215590	3.35241	38.9362	2	77.8724	4 x 10 to 6	1.94681e-05	19.4681	18.8675	0.531032	1.31916	0.0281453		4840	9311401			4840	Spores_5hr_D	50839892	0	0	50839892
		4841	Spores_5hr_D	550850240	0	0	550850240	59.8125	127.305	2	254.611	4 x 10 to 6	6.36527e-05	63.6527								4841	Spores_5hr_D	29275670	0	0	29275670	3.17882	36.9201	2	73.8401	4 x 10 to 6	1.846e-05	18.46						4841	9209610			4841	Spores_5hr_D	50342260	0	0	50342260
		4842	Spores_5hr_D	554112192	0	0	554112192	60.0669	127.86	2	255.72	4 x 10 to 6	6.39301e-05	63.9301								4842	Spores_5hr_D	29665026	0	0	29665026	3.21575	37.349	2	74.698	4 x 10 to 6	1.86745e-05	18.6745						4842	9224921			4842	Spores_5hr_D	51321788	0	0	51321788
		4846	Spores_6hr_A	444829984	0	0	444829984	40.0444	84.1907	2	168.381	4 x 10 to 6	4.20953e-05	42.0953	43.5443	1.25482	3.11715	0.0288172				4846	Spores_6hr_A	27664758	0	0	27664758	2.49043	28.9249	2	57.8498	4 x 10 to 6	1.44624e-05	14.4624	14.485	0.0461017	0.114523	0.00318272		4846	11108415			4846	Spores_6hr_A	40202156	0	0	40202156
		4847	Spores_6hr_A	455792736	0	0	455792736	42.0435	88.5507	2	177.101	4 x 10 to 6	4.42753e-05	44.2753								4847	Spores_6hr_A	27139916	0	0	27139916	2.50346	29.0761	2	58.1523	4 x 10 to 6	1.45381e-05	14.5381						4847	10840983			4847	Spores_6hr_A	40751960	0	0	40751960
		4848	Spores_6hr_A	456656896	0	0	456656896	42.0313	88.5242	2	177.048	4 x 10 to 6	4.42621e-05	44.2621								4848	Spores_6hr_A	27043026	0	0	27043026	2.48908	28.9091	2	57.8183	4 x 10 to 6	1.44546e-05	14.4546						4848	10864677			4848	Spores_6hr_A	41138976	0	0	41138976
		4852	Spores_6hr_B	439470272	0	0	439470272	41.5235	87.4167	2	174.833	4 x 10 to 6	4.37083e-05	43.7083	45.8695	1.88428	4.68081	0.0410791				4852	Spores_6hr_B	29535536	0	0	29535536	2.79068	32.4121	2	64.8241	4 x 10 to 6	1.6206e-05	16.206	16.3365	0.811476	2.01582	0.0496725		4852	10583642			4852	Spores_6hr_B	38429740	0	0	38429740
		4853	Spores_6hr_B	446657888	0	0	446657888	44.6959	94.3356	2	188.671	4 x 10 to 6	4.71678e-05	47.1678								4853	Spores_6hr_B	29607672	0	0	29607672	2.96276	34.4107	2	68.8214	4 x 10 to 6	1.72053e-05	17.2053						4853	9993270			4853	Spores_6hr_B	38978588	0	0	38978588
		4854	Spores_6hr_B	458085696	0	0	458085696	44.2967	93.465	2	186.93	4 x 10 to 6	4.67325e-05	46.7325								4854	Spores_6hr_B	27776864	0	0	27776864	2.68601	31.1964	2	62.3929	4 x 10 to 6	1.55982e-05	15.5982						4854	10341300			4854	Spores_6hr_B	38364648	0	0	38364648
		4858	Spores_6hr_C	732958848	0	0	732958848	72.3993	154.757	2	309.515	4 x 10 to 6	7.73787e-05	77.3787	74.747	2.62226	6.51405	0.0350818				4858	Spores_6hr_C	33726704	0	0	33726704	3.33141	38.6924	2	77.3848	4 x 10 to 6	1.93462e-05	19.3462	18.0071	1.16284	2.88865	0.0645766		4858	10123839			4858	Spores_6hr_C	44911108	0	0	44911108
		4859	Spores_6hr_C	722487424	0	0	722487424	69.9685	149.456	2	298.912	4 x 10 to 6	7.47279e-05	74.7279								4859	Spores_6hr_C	30676148	0	0	30676148	2.9708	34.504	2	69.0081	4 x 10 to 6	1.7252e-05	17.252						4859	10325895			4859	Spores_6hr_C	43812216	0	0	43812216
		4860	Spores_6hr_C	693446080	0	0	693446080	67.5902	144.269	2	288.537	4 x 10 to 6	7.21343e-05	72.1343								4860	Spores_6hr_C	30781342	0	0	30781342	3.00026	34.8462	2	69.6924	4 x 10 to 6	1.74231e-05	17.4231						4860	10259570			4860	Spores_6hr_C	43303204	0	0	43303204
		4864	Spores_6hr_D	596059968	0	0	596059968	58.6909	124.859	2	249.718	4 x 10 to 6	6.24295e-05	62.4295	67.1405	4.34067	10.7828	0.0646506				4864	Spores_6hr_D	33572660	0	0	33572660	3.30572	38.394	2	76.788	4 x 10 to 6	1.9197e-05	19.197	18.8326	0.519494	1.2905	0.0275848		4864	10155921			4864	Spores_6hr_D	46166796	0	0	46166796
		4865	Spores_6hr_D	616686592	0	0	616686592	63.8119	136.028	2	272.056	4 x 10 to 6	6.8014e-05	68.014								4865	Spores_6hr_D	30350642	0	0	30350642	3.14054	36.4755	2	72.9511	4 x 10 to 6	1.82378e-05	18.2378						4865	9664138			4865	Spores_6hr_D	47214128	0	0	47214128
		4866	Spores_6hr_D	626388544	0	0	626388544	66.5299	141.956	2	283.912	4 x 10 to 6	7.0978e-05	70.978								4866	Spores_6hr_D	30906808	0	0	30906808	3.28267	38.1262	2	76.2524	4 x 10 to 6	1.90631e-05	19.0631						4866	9415150			4866	Spores_6hr_D	46372276	0	0	46372276
		4873	Spores_7hr_A	266810320	0	0	266810320	28.818	59.7056	2	119.411	4 x 10 to 6	2.98528e-05	29.8528	31.7277	1.63508	4.06177	0.0515349				4873	Spores_7hr_A	30679732	0	0	30679732	3.3137	38.4866	2	76.9732	4 x 10 to 6	1.92433e-05	19.2433	19.6132	0.364561	0.90562	0.0185875		4873	9258458			4873	Spores_7hr_A	36381488	0	0	36381488
		4874	Spores_7hr_A	270908800	0	0	270908800	31.5732	65.7148	2	131.43	4 x 10 to 6	3.28574e-05	32.8574								4874	Spores_7hr_A	29509582	0	0	29509582	3.43921	39.9444	2	79.8887	4 x 10 to 6	1.99722e-05	19.9722						4874	8580336			4874	Spores_7hr_A	36069872	0	0	36069872
		4875	Spores_7hr_A	272899776	0	0	272899776	31.2208	64.9461	2	129.892	4 x 10 to 6	3.2473e-05	32.473								4875	Spores_7hr_A	29538090	0	0	29538090	3.37927	39.2482	2	78.4964	4 x 10 to 6	1.96241e-05	19.6241						4875	8740965			4875	Spores_7hr_A	36180092	0	0	36180092
		4879	Spores_7hr_B	322926240	0	0	322926240	29.7193	61.6713	2	123.343	4 x 10 to 6	3.08356e-05	30.8356	32.4722	1.58928	3.948	0.048943				4879	Spores_7hr_B	30985610	0	0	30985610	2.85164	33.1201	2	66.2402	4 x 10 to 6	1.65601e-05	16.5601	16.7664	0.317317	0.788259	0.0189258		4879	10865883			4879	Spores_7hr_B	34304812	0	0	34304812
		4880	Spores_7hr_B	332247040	0	0	332247040	31.3109	65.1427	2	130.285	4 x 10 to 6	3.25713e-05	32.5713								4880	Spores_7hr_B	30345734	0	0	30345734	2.85978	33.2146	2	66.4292	4 x 10 to 6	1.66073e-05	16.6073						4880	10611224			4880	Spores_7hr_B	34009952	0	0	34009952
		4881	Spores_7hr_B	333777120	0	0	333777120	32.6298	68.0191	2	136.038	4 x 10 to 6	3.40096e-05	34.0096								4881	Spores_7hr_B	30177116	0	0	30177116	2.95009	34.2635	2	68.5271	4 x 10 to 6	1.71318e-05	17.1318						4881	10229220			4881	Spores_7hr_B	33965504	0	0	33965504
		4885	Spores_7hr_C	294966176	0	0	294966176	28.2251	58.4125	2	116.825	4 x 10 to 6	2.92062e-05	29.2062	31.0674	1.61317	4.00733	0.0519247				4885	Spores_7hr_C	32484940	0	0	32484940	3.10846	36.1029	2	72.2059	4 x 10 to 6	1.80515e-05	18.0515	18.3783	0.557172	1.38409	0.0303169		4885	10450483			4885	Spores_7hr_C	40140740	0	0	40140740
		4886	Spores_7hr_C	305089120	0	0	305089120	30.7251	63.8649	2	127.73	4 x 10 to 6	3.19325e-05	31.9325								4886	Spores_7hr_C	32524750	0	0	32524750	3.27552	38.0432	2	76.0864	4 x 10 to 6	1.90216e-05	19.0216						4886	9929646			4886	Spores_7hr_C	39364620	0	0	39364620
		4887	Spores_7hr_C	309868512	0	0	309868512	30.8453	64.1271	2	128.254	4 x 10 to 6	3.20636e-05	32.0636								4887	Spores_7hr_C	31245004	0	0	31245004	3.11023	36.1234	2	72.2469	4 x 10 to 6	1.80617e-05	18.0617						4887	10045892			4887	Spores_7hr_C	39338564	0	0	39338564
		4891	Spores_7hr_D	406732192	0	0	406732192	33.3194	69.5232	2	139.046	4 x 10 to 6	3.47616e-05	34.7616	36.8626	1.82954	4.54482	0.0496313				4891	Spores_7hr_D	33689776	0	0	33689776	2.75986	32.0541	2	64.1081	4 x 10 to 6	1.6027e-05	16.027	16.2802	0.231724	0.575634	0.0142335		4891	12207080			4891	Spores_7hr_D	38866572	0	0	38866572
		4892	Spores_7hr_D	416921184	0	0	416921184	36.0341	75.4441	2	150.888	4 x 10 to 6	3.77221e-05	37.7221								4892	Spores_7hr_D	32539456	0	0	32539456	2.81236	32.6638	2	65.3277	4 x 10 to 6	1.63319e-05	16.3319						4892	11570175			4892	Spores_7hr_D	39069048	0	0	39069048
		4893	Spores_7hr_D	413174080	0	0	413174080	36.3845	76.2083	2	152.417	4 x 10 to 6	3.81042e-05	38.1042								4893	Spores_7hr_D	32229470	0	0	32229470	2.83816	32.9635	2	65.927	4 x 10 to 6	1.64818e-05	16.4818						4893	11355769			4893	Spores_7hr_D	37522780	0	0	37522780
		4897	Spores_8hr_A	281967744	0	0	281967744	29.614	61.4416	2	122.883	4 x 10 to 6	3.07208e-05	30.7208	31.8545	1.03115	2.56153	0.0323708				4897	Spores_8hr_A	31089270	0	0	31089270	3.26519	37.9232	2	75.8464	4 x 10 to 6	1.89616e-05	18.9616	18.2589	0.689172	1.712	0.0377444		4897	9521437			4897	Spores_8hr_A	34176984	0	0	34176984
		4898	Spores_8hr_A	291452352	0	0	291452352	31.4624	65.4731	2	130.946	4 x 10 to 6	3.27366e-05	32.7366								4898	Spores_8hr_A	29081788	0	0	29081788	3.13939	36.4622	2	72.9243	4 x 10 to 6	1.82311e-05	18.2311						4898	9263506			4898	Spores_8hr_A	34772880	0	0	34772880
		4899	Spores_8hr_A	296805184	0	0	296805184	30.8843	64.2122	2	128.424	4 x 10 to 6	3.21061e-05	32.1061								4899	Spores_8hr_A	29099602	0	0	29099602	3.02798	35.1682	2	70.3364	4 x 10 to 6	1.75841e-05	17.5841						4899	9610232			4899	Spores_8hr_A	35004704	0	0	35004704
		4903	Spores_8hr_B	378239328	0	0	378239328	38.5754	80.9866	2	161.973	4 x 10 to 6	4.04933e-05	40.4933	40.4864	0.462339	1.14851	0.0114196				4903	Spores_8hr_B	31378162	0	0	31378162	3.20015	37.1679	2	74.3358	4 x 10 to 6	1.85839e-05	18.5839	17.8729	0.647262	1.60789	0.0362147		4903	9805202			4903	Spores_8hr_B	32313946	0	0	32313946
		4904	Spores_8hr_B	387258144	0	0	387258144	38.9897	81.8904	2	163.781	4 x 10 to 6	4.09452e-05	40.9452								4904	Spores_8hr_B	30301722	0	0	30301722	3.05082	35.4335	2	70.867	4 x 10 to 6	1.77167e-05	17.7167						4904	9932310			4904	Spores_8hr_B	32531338	0	0	32531338
		4905	Spores_8hr_B	388655712	0	0	388655712	38.1419	80.0412	2	160.082	4 x 10 to 6	4.00206e-05	40.0206								4905	Spores_8hr_B	30387394	0	0	30387394	2.98216	34.636	2	69.2719	4 x 10 to 6	1.7318e-05	17.318						4905	10189737			4905	Spores_8hr_B	31604268	0	0	31604268
		4909	Spores_8hr_C	384675072	0	0	384675072	38.7663	81.403	2	162.806	4 x 10 to 6	4.07015e-05	40.7015	42.1167	1.77639	4.41279	0.0421777				4909	Spores_8hr_C	33191692	0	0	33191692	3.34495	38.8496	2	77.6991	4 x 10 to 6	1.94248e-05	19.4248	18.9267	0.753616	1.87209	0.0398176		4909	9922935			4909	Spores_8hr_C	34748516	0	0	34748516
		4910	Spores_8hr_C	399320672	0	0	399320672	41.892	88.2204	2	176.441	4 x 10 to 6	4.41102e-05	44.1102								4910	Spores_8hr_C	31672564	0	0	31672564	3.32271	38.5913	2	77.1827	4 x 10 to 6	1.92957e-05	19.2957						4910	9532139			4910	Spores_8hr_C	35415060	0	0	35415060
		4911	Spores_8hr_C	400151840	0	0	400151840	39.5338	83.077	2	166.154	4 x 10 to 6	4.15385e-05	41.5385								4911	Spores_8hr_C	31477506	0	0	31477506	3.10988	36.1194	2	72.2389	4 x 10 to 6	1.80597e-05	18.0597						4911	10121764			4911	Spores_8hr_C	35791280	0	0	35791280
		4915	Spores_8hr_D	456591968	0	0	456591968	41.1263	86.5502	2	173.1	4 x 10 to 6	4.32751e-05	43.2751	45.1205	1.6998	4.22253	0.0376724				4915	Spores_8hr_D	36637468	0	0	36637468	3.30002	38.3278	2	76.6555	4 x 10 to 6	1.91639e-05	19.1639	19.1826	0.364371	0.905148	0.0189948		4915	11102193			4915	Spores_8hr_D	39406192	0	0	39406192
		4916	Spores_8hr_D	467088928	0	0	467088928	43.1337	90.9284	2	181.857	4 x 10 to 6	4.54642e-05	45.4642								4916	Spores_8hr_D	36466720	0	0	36466720	3.36755	39.112	2	78.2241	4 x 10 to 6	1.9556e-05	19.556						4916	10828869			4916	Spores_8hr_D	39633532	0	0	39633532
		4917	Spores_8hr_D	472012288	0	0	472012288	44.1955	93.2444	2	186.489	4 x 10 to 6	4.66222e-05	46.6222								4917	Spores_8hr_D	34626784	0	0	34626784	3.24218	37.656	2	75.312	4 x 10 to 6	1.8828e-05	18.828						4917	10680087			4917	Spores_8hr_D	40316460	0	0	40316460
		4921	Spores_9hr_A	390576224	0	0	390576224	39.5777	83.1728	2	166.346	4 x 10 to 6	4.15864e-05	41.5864	42.5904	1.42901	3.54987	0.0335525				4921	Spores_9hr_A	32283692	0	0	32283692	3.27136	37.9949	2	75.9898	4 x 10 to 6	1.89974e-05	18.9974	18.3964	0.755611	1.87704	0.0410739		4921	9868582			4921	Spores_9hr_A	30909266	0	0	30909266
		4922	Spores_9hr_A	399350560	0	0	399350560	39.9188	83.9167	2	167.833	4 x 10 to 6	4.19584e-05	41.9584								4922	Spores_9hr_A	30230182	0	0	30230182	3.02179	35.0963	2	70.1925	4 x 10 to 6	1.75481e-05	17.5481						4922	10004070			4922	Spores_9hr_A	31235822	0	0	31235822
		4923	Spores_9hr_A	401317824	0	0	401317824	41.9987	88.4529	2	176.906	4 x 10 to 6	4.42265e-05	44.2265								4923	Spores_9hr_A	30677108	0	0	30677108	3.21042	37.2871	2	74.5741	4 x 10 to 6	1.86435e-05	18.6435						4923	9555490			4923	Spores_9hr_A	30950382	0	0	30950382
		4927	Spores_9hr_B	377541088	0	0	377541088	36.4213	76.2886	2	152.577	4 x 10 to 6	3.81443e-05	38.1443	38.4333	1.1517	2.86099	0.0299663				4927	Spores_9hr_B	33282412	0	0	33282412	3.21075	37.2909	2	74.5819	4 x 10 to 6	1.86455e-05	18.6455	18.103	0.505777	1.25642	0.0279389		4927	10365931			4927	Spores_9hr_B	30272620	0	0	30272620
		4928	Spores_9hr_B	390320896	0	0	390320896	35.7879	74.9071	2	149.814	4 x 10 to 6	3.74535e-05	37.4535								4928	Spores_9hr_B	33138006	0	0	33138006	3.03837	35.2888	2	70.5777	4 x 10 to 6	1.76444e-05	17.6444						4928	10906509			4928	Spores_9hr_B	30670588	0	0	30670588
		4929	Spores_9hr_B	398800544	0	0	398800544	37.8497	79.4038	2	158.808	4 x 10 to 6	3.97019e-05	39.7019								4929	Spores_9hr_B	32693246	0	0	32693246	3.10287	36.038	2	72.0761	4 x 10 to 6	1.8019e-05	18.019						4929	10536439			4929	Spores_9hr_B	30409042	0	0	30409042
		4933	Spores_9hr_C	392878208	0	0	392878208	#DIV/0!	#DIV/0!	2	#DIV/0!	4 x 10 to 6	#DIV/0!	#DIV/0!	#DIV/0!	#DIV/0!	#DIV/0!	#DIV/0!				4933	Spores_9hr_C	36046780	0	0	36046780	#DIV/0!	#DIV/0!	2	#DIV/0!	4 x 10 to 6	#DIV/0!	#DIV/0!	#DIV/0!	#DIV/0!	#DIV/0!	#DIV/0!		4933				4933	Spores_9hr_C	35004396	0	0	35004396
		4934	Spores_9hr_C	404058976	0	0	404058976	#DIV/0!	#DIV/0!	2	#DIV/0!	4 x 10 to 6	#DIV/0!	#DIV/0!								4934	Spores_9hr_C	35580296	0	0	35580296	#DIV/0!	#DIV/0!	2	#DIV/0!	4 x 10 to 6	#DIV/0!	#DIV/0!						4934				4934	Spores_9hr_C	35291020	0	0	35291020
		4935	Spores_9hr_C	407002912	0	0	407002912	#DIV/0!	#DIV/0!	2	#DIV/0!	4 x 10 to 6	#DIV/0!	#DIV/0!								4935	Spores_9hr_C	34434192	0	0	34434192	#DIV/0!	#DIV/0!	2	#DIV/0!	4 x 10 to 6	#DIV/0!	#DIV/0!						4935				4935	Spores_9hr_C	35539668	0	0	35539668
		4939	Spores_9hr_D	564706752	0	0	564706752	59.1732	125.911	2	251.822	4 x 10 to 6	6.29555e-05	62.9555	65.8027	2.70138	6.71061	0.0410528				4939	Spores_9hr_D	36429736	0	0	36429736	3.81731	44.3358	2	88.6717	4 x 10 to 6	2.21679e-05	22.1679	22.4504	0.621852	1.54477	0.027699		4939	9543288			4939	Spores_9hr_D	35393576	0	0	35393576
		4940	Spores_9hr_D	575395904	0	0	575395904	64.1013	136.659	2	273.319	4 x 10 to 6	6.83297e-05	68.3297								4940	Spores_9hr_D	35804132	0	0	35804132	3.98872	46.3266	2	92.6532	4 x 10 to 6	2.31633e-05	23.1633						4940	8976347			4940	Spores_9hr_D	35948116	0	0	35948116
		4941	Spores_9hr_D	575468928	0	0	575468928	62.0778	132.246	2	264.492	4 x 10 to 6	6.6123e-05	66.123								4941	Spores_9hr_D	35150632	0	0	35150632	3.79182	44.0397	2	88.0794	4 x 10 to 6	2.20198e-05	22.0198						4941	9270129			4941	Spores_9hr_D	35067796	0	0	35067796
		4945	Spores_10hr_A	523975808	0	0	523975808	45.8204	96.7883	2	193.577	4 x 10 to 6	4.83941e-05	48.3941	50.3519	1.72866	4.29424	0.0343316				4945	Spores_10hr_A	36134092	0	0	36134092	3.15984	36.6997	2	73.3993	4 x 10 to 6	1.83498e-05	18.3498	18.4268	0.109098	0.271014	0.0059206		4945	11435418			4945	Spores_10hr_A	30311458	0	0	30311458
		4946	Spores_10hr_A	528953024	0	0	528953024	48.2042	101.987	2	203.975	4 x 10 to 6	5.09937e-05	50.9937								4946	Spores_10hr_A	35054872	0	0	35054872	3.1946	37.1033	2	74.2067	4 x 10 to 6	1.85517e-05	18.5517						4946	10973177			4946	Spores_10hr_A	31260890	0	0	31260890
		4947	Spores_10hr_A	539530880	0	0	539530880	48.8225	103.336	2	206.672	4 x 10 to 6	5.16679e-05	51.6679								4947	Spores_10hr_A	34974416	0	0	34974416	3.16486	36.7579	2	73.5158	4 x 10 to 6	1.8379e-05	18.379						4947	11050869			4947	Spores_10hr_A	30163300	0	0	30163300
		4951	Spores_10hr_B	403039072	0	0	403039072	42.9473	90.5218	2	181.044	4 x 10 to 6	4.52609e-05	45.2609	45.527	0.623922	1.54991	0.0137044				4951	Spores_10hr_B	29108092	0	0	29108092	3.10172	36.0246	2	72.0492	4 x 10 to 6	1.80123e-05	18.0123	17.496	0.448479	1.11408	0.0256332		4951	9384511			4951	Spores_10hr_B	27760010	0	0	27760010
		4952	Spores_10hr_B	411182016	0	0	411182016	42.7816	90.1604	2	180.321	4 x 10 to 6	4.50802e-05	45.0802								4952	Spores_10hr_B	28588140	0	0	28588140	2.97446	34.5466	2	69.0932	4 x 10 to 6	1.72733e-05	17.2733						4952	9611196			4952	Spores_10hr_B	26678732	0	0	26678732
		4953	Spores_10hr_B	412857280	0	0	412857280	43.8449	92.4797	2	184.959	4 x 10 to 6	4.62398e-05	46.2398								4953	Spores_10hr_B	27893712	0	0	27893712	2.96228	34.4051	2	68.8102	4 x 10 to 6	1.72025e-05	17.2025						4953	9416304			4953	Spores_10hr_B	27140894	0	0	27140894
		4957	Spores_10hr_C	703948352	0	0	703948352	76.5153	163.735	2	327.469	4 x 10 to 6	8.18673e-05	81.8673	82.403	2.31528	5.75147	0.028097				4957	Spores_10hr_C	36148136	0	0	36148136	3.9291	45.6342	2	91.2684	4 x 10 to 6	2.28171e-05	22.8171	22.5634	1.11873	2.77908	0.0495815		4957	9200098			4957	Spores_10hr_C	33436810	0	0	33436810
		4958	Spores_10hr_C	710159680	0	0	710159680	79.3322	169.878	2	339.757	4 x 10 to 6	8.49391e-05	84.9391								4958	Spores_10hr_C	36276676	0	0	36276676	4.05248	47.0671	2	94.1343	4 x 10 to 6	2.35336e-05	23.5336						4958	8951723			4958	Spores_10hr_C	32865410	0	0	32865410
		4959	Spores_10hr_C	699830144	0	0	699830144	75.1721	160.805	2	321.61	4 x 10 to 6	8.04025e-05	80.4025								4959	Spores_10hr_C	34210296	0	0	34210296	3.67469	42.6793	2	85.3586	4 x 10 to 6	2.13397e-05	21.3397						4959	9309710			4959	Spores_10hr_C	33897744	0	0	33897744
		4963	Spores_10hr_D	948994624	0	0	948994624	95.467	205.069	2	410.138	4 x 10 to 6	0.000102534	102.534	107.28	4.40343	10.9387	0.0410462				4963	Spores_10hr_D	41280848	0	0	41280848	4.15277	48.232	2	96.464	4 x 10 to 6	2.4116e-05	24.116	23.9453	0.265552	0.659667	0.0110899		4963	9940549			4963	Spores_10hr_D	37038072	0	0	37038072
		4964	Spores_10hr_D	974347776	0	0	974347776	103.444	222.468	2	444.936	4 x 10 to 6	0.000111234	111.234								4964	Spores_10hr_D	39057688	0	0	39057688	4.14667	48.1611	2	96.3223	4 x 10 to 6	2.40806e-05	24.0806						4964	9419041			4964	Spores_10hr_D	37960288	0	0	37960288
		4965	Spores_10hr_D	973890176	0	0	973890176	100.544	216.143	2	432.285	4 x 10 to 6	0.000108071	108.071								4965	Spores_10hr_D	39429448	0	0	39429448	4.0707	47.2787	2	94.5574	4 x 10 to 6	2.36394e-05	23.6394						4965	9686167			4965	Spores_10hr_D	37251680	0	0	37251680
							299.175																					444.167
[truncated: 45 more columns]

## Sheet: Descriptive statistics_HM
		Descriptive statistics
						LOD (fg/conidium )	LOQ (fg/conidium )												LOD (µg/mL )	LOQ (µg/mL )							LOD (µg/g )	LOQ (µg/g )
				TafC/TafB/FsC	conidia	0.4435	1.3445										TafC/TafB	Supernatant	0.001774	0.005378					TafC/TafB	Supernatant	0.334366	1.01365
				Fc/Hfc	conidia	0.475	1.4395										Fc	Supernatant	0.0019	0.005758					Fc	Supernatant	0.358115	1.08528
						Conidia												Supernatant									Pellet
		Fc_Conidia	Conidia	0h	3h	5h	6h	7h	8h	9h	10h					Fc_Supr	12h	14h	18h	24h	48h	72h			Fc_Pellet	12h	14h	18h	24h	48h	72h
		A	0.475	0.475	0.475	1.61995	5.90677	6.45281	13.1311	147.613	424.793					A	2.68799	4.12182	8.77961	16.9721	25.0705	31.2574			A	3066.73	2460.24	2726.83	2962.14	4114.35	3844.73
		A	0.475	0.475	0.475	1.46321	5.79296	6.26818	13.4466	148.883	461.877					A	2.68383	4.05042	8.85011	18.3237	26.1261	32.9398			A	3077.81	2500.08	2852.75	3021.21	4242.51	4049.24
		A	0.475	0.475	0.475	1.67003	5.85228	6.71456	13.1316	136.526	462.852					A	2.65102	3.93266	8.75945	17.2701	25.3791	32.152			A	2924.57	2704.82	2802.93	2949.28	4158.04	3958.81
		B		0.475	0.475	1.51761	5.83269	9.24871	38.4233	95.8534	390.605					B	3.26987	3.72755	8.91089	13.7498	15.4721	26.3476			B	2195.82	1124.45	1889.73	870.431	2015.75	1359.01
		B		0.475	0.475	1.4395	5.98729	10.112	40.8508	101.551	414.27					B	3.05252	3.6572	9.42503	13.7748	15.6313	26.2777			B	2119.66	986.626	1952.73	829	1961.5	1357.1
		B		0.475	0.475	1.51417	6.36532	9.34408	40.7733	101.86	398.253					B	3.19889	3.75621	9.34815	13.7285	15.6632	25.3391			B	2168.3	1021.06	1876.03	814.01	1954.34	1383.79
		C		0.475	0.475	2.02313	4.39831	7.58073	31.1419	11.8243	481.347					C	3.41542	3.9838	12.2066	16.4316	22.7773	33.6868			C	2577.63	1553.58	4085.79	2100.95	2752.01	2828.97
		C		0.475	0.475	1.96698	4.31542	7.33555	33.7332	11.3823	515.902					C	3.33811	4.06041	12.5387	16.7471	23.2031	35.6438			C	2231.22	1387.01	4632.61	2196.22	2720.16	2810.41
		C		0.475	0.475	2.01732	4.44895	7.17033	32.0726	11.6578	558.009					C	3.32287	3.87455	12.2695	16.8293	22.7788	36.0568			C	2275.89	1455.26	4448.22	2130.12	2727.77	2766.85
		D		0.475	0.475	2.58385	5.12791	9.66551	31.2001	186.664	566.399					D	3.15606	4.44099	9.13684	17.8751	20.3965	31.9165			D	1111.19	2341.01	2581.01	510.968	1379.03	3716.87
		D		0.475	0.475	2.68927	4.8848	9.70104	32.6403	186.067	607.149					D	3.09714	4.55252	9.65198	18.4315	21.4367	33.8313			D	1061.87	2163.47	2607.89	515.577	1470.66	3528
		D		0.475	0.475	2.89881	4.85675	9.63396	32.7089	186.154	626.306					D	3.0861	4.3486	9.34975	17.0136	21.7802	32.6231			D	1097.95	2150.32	2627.53	517.478	1412.22	3719.13
		Average	0.475	0.475	0.475	1.95032	5.31412	8.26896	29.4378	110.503	492.314					Average	3.07998	4.04223	9.93555	16.4289	21.3096	31.506			Average	2159.05	1820.66	2923.67	1618.12	2575.69	2943.58
		SD	6.7987e-17	5.79795e-17	5.79795e-17	0.515268	0.720482	1.46619	10.3545	67.7315	81.608					SD	0.267957	0.284863	1.47697	1.72712	3.82663	3.61714			SD	731.053	629.716	956.684	1038.25	1079.07	1050.07
		SEM	3.92523e-17	1.67372e-17	1.67372e-17	0.148745	0.207985	0.423252	2.98908	19.5524	23.5582					SEM	0.0773524	0.0822329	0.426366	0.498575	1.10465	1.04418			SEM	211.037	181.783	276.171	299.718	311.5	303.128
		CV	1.43131e-16	1.22062e-16	1.22062e-16	0.264197	0.135579	0.177312	0.35174	0.612938	0.165764					CV	0.0869993	0.0704718	0.148656	0.105126	0.179573	0.114808			CV	0.338599	0.345872	0.32722	0.641643	0.418943	0.356732
		Hfc_Conidia	Conidia	0h	3h	5h	6h	7h	8h	9h	10h														Hfc_Pellet	12h	14h	18h	24h	48h	72h
		A	5.10383	2.78224	2.56094	1.4395	1.60965	1.4395	1.4395	1.4395	1.44														A	51.6432	0.358115	0.358115	0.358115	584.499	903.842
		A	5.04252	2.71744	2.63773	1.4395	1.56299	1.4395	1.4395	1.4395	1.44														A	48.643	0.358115	0.358115	0.358115	588.322	934.956
		A	5.06224	2.69255	2.52538	1.4395	1.6297	1.4395	1.4395	1.4395	1.44														A	48.5013	0.358115	0.358115	0.358115	537.095	906.269
		B		2.55537	2.45391	1.4395	1.4395	1.4395	1.4395	1.4395	1.44														B	39.1362	0.358115	0.358115	0.358115	388.219	726.185
		B		2.57739	2.38442	1.4395	1.4395	1.4395	1.45272	1.4395	1.44														B	38.2088	0.358115	0.358115	0.358115	393.048	678.531
		B		2.48085	2.3292	1.4395	1.4395	1.4395	1.4395	1.4395	1.44														B	37.9987	0.358115	0.358115	0.358115	372.015	709.768
		C		2.70682	2.6025	1.4395	1.4395	0.475	1.4395	0.475	1.62215														C	43.022	0.358115	0.358115	0.358115	431.29	878.944
		C		2.7023	2.67346	1.4395	1.4395	0.475	1.4395	0.475	1.66925														C	42.463	0.358115	0.358115	0.358115	393.379	865.869
		C		2.55421	2.62032	1.4395	1.4395	0.475	1.4395	0.475	1.70362														C	41.6243	0.358115	0.358115	0.358115	404.044	792.423
		D		4.0167	2.17862	1.82473	1.4395	1.4395	1.4395	1.8945	2.13675														D	22.4041	0.358115	0.358115	0.358115	168.913	1347.49
		D		3.96569	2.18693	1.92601	1.4395	1.4395	1.4395	1.72403	2.17868														D	21.7543	0.358115	0.358115	0.358115	174.967	1370.06
		D		3.98928	2.34685	1.95651	1.4395	1.4395	1.4395	1.67416	2.12259														D	21.0109	0.358115	0.358115	0.358115	168.995	1344.67
		Average	5.06953	2.9784	2.45835	1.55523	1.47982	1.19838	1.4406	1.27956	1.67275														Average	38.0342	0.358115	0.358115	0.358115	383.732	954.918
		SD	0.0313006	0.616458	0.172416	0.211418	0.0743865	0.436212	0.00381686	0.506938	0.301839														SD	10.7241	5.79795e-17	5.79795e-17	5.79795e-17	149.1	254.532
		SEM	0.0180714	0.177956	0.0497722	0.0610313	0.0214735	0.125923	0.00110183	0.146341	0.0871334														SEM	3.09578	1.67372e-17	1.67372e-17	1.67372e-17	43.0414	73.4771
		CV	0.00617426	0.206976	0.0701348	0.13594	0.0502673	0.364003	0.00264949	0.396183	0.180444														CV	0.281959	1.61902e-16	1.61902e-16	1.61902e-16	0.388552	0.266549
		TafC_Conidia	Conidia	0h	3h	5h	6h	7h	8h	9h	10h					TafC_Supr	12h	14h	18h	24h	48h	72h			TafC_Pellet	12h	14h	18h	24h	48h	72h
		A	0.4435	0.4435	0.4435	0.4435	0.4435	0.4435	1.41858	149.565	1376.27					A	36.86	60.8986	238.687	475.517	94.4733	0.154815			A	458.618	821.702	1367.93	5073.17	2003.42	0.334366
		A	0.4435	0.4435	0.4435	0.4435	0.4435	0.4435	1.37744	142.165	1309.89					A	33.7205	59.0045	235.815	449.315	86.7398	0.142865			A	437.797	802.827	1362.51	5006.11	1987.8	0.334366
		A	0.4435	0.4435	0.4435	0.4435	0.4435	0.4435	1.345	125.622	1282.81					A	33.582	60.6949	233.418	440.341	91.5564	0.137776			A	432.447	820.208	1278.67	4890.55	1895.6	0.334366
		B		0.4435	0.4435	0.4435	0.4435	0.4435	1.345	42.8618	1057.74					B	34.8731	64.7621	259.475	310.575	7.74561	0.0771591			B	387.515	653.232	4323.91	3554	358.826	0.334366
		B		0.4435	0.4435	0.4435	0.4435	0.4435	1.38497	42.0276	1031.92					B	31.6141	60.4273	242.323	295.135	7.39261	0.0875229			B	387.515	582.697	4358.99	3217.23	354.32	0.334366
		B		0.4435	0.4435	0.4435	0.4435	0.4435	1.345	41.765	1014.77					B	32.2177	64.7979	233.926	286.058	7.44097	0.0846303			B	385.491	580.53	4160.63	3252.21	370.206	0.334366
		C		0.4435	0.4435	0.4435	0.4435	0.4435	6.90513	45.2958	2049.84					C	44.2912	73.6193	285.212	357.725	37.5486	0.114099			C	424.054	1193.79	1988.57	5037.05	1008.98	0.334366
		C		0.4435	0.4435	0.4435	0.4435	0.4435	6.83966	52.0718	1901.18					C	40.4641	67.5265	275.915	348.168	35.6358	0.118304			C	390.812	1071.73	2071.14	5078.24	1060.39	0.334366
		C		0.4435	0.4435	0.4435	0.4435	0.4435	6.50659	52.5411	2092.02					C	41.4698	70.2082	271.399	355.428	34.2913	0.118409			C	387.526	1110.22	1951.2	4942.81	1000.48	0.334366
		D		0.4435	0.4435	0.4435	0.4435	0.4435	8.77797	194.634	792.714					D	34.0188	63.5849	221.714	450.754	95.8226	0.109801			D	463.186	1093.65	785.213	2148.94	1582.84	0.334366
		D		0.4435	0.4435	0.4435	0.4435	0.4435	8.73388	184.256	782.076					D	31.3085	62.9659	220.721	444.147	94.0735	0.115021			D	433.386	958.241	787.166	2142.94	1513.69	0.334366
		D		0.4435	0.4435	0.4435	0.4435	0.4435	8.35137	170.149	778.897					D	32.1355	64.7092	214.023	423.338	97.0669	0.11452			D	434.277	976.581	755.683	2153.06	1640.53	0.334366
		Average	0.4435	0.4435	0.4435	0.4435	0.4435	0.4435	4.52755	103.58	1289.18					Average	35.5463	64.4333	244.386	386.375	57.4823	0.114577			Average	418.552	888.783	2099.3	3874.69	1231.42	0.334366
		SD	0	1.73939e-16	1.73939e-16	1.73939e-16	1.73939e-16	1.73939e-16	3.37298	62.72	482.873					SD	4.30204	4.29036	23.2654	68.1183	38.9177	0.0234291			SD	29.2486	211.234	1392.98	1263.21	631.322	0
		SEM	0	5.02117e-17	5.02117e-17	5.02117e-17	5.02117e-17	5.02117e-17	0.973695	18.1057	139.393					SEM	1.24189	1.23852	6.71615	19.6641	11.2346	0.00676341			SEM	8.44334	60.978	402.117	364.657	182.247	0
		CV	0	3.92195e-16	3.92195e-16	3.92195e-16	3.92195e-16	3.92195e-16	0.74499	0.605525	0.374559					CV	0.121026	0.0665861	0.0951996	0.176301	0.677039	0.204484			CV	0.0698804	0.237666	0.663543	0.326015	0.512677	0
		TafB_Conidia	Conidia	0h	3h	5h	6h	7h	8h	9h	10h					TafB_Supr	12h	14h	18h	24h	48h	72h			TafB_Pellet	12h	14h	18h	24h	48h	72h
		A	0.4435	0.4435	0.4435	0.4435	0.4435	0.4435	0.4435	10.7879	124.208					A	0.214124	0.778469	2.45511	23.9532	289.038	26.22			A	119.288	54.4028	151.78	622.184	2237.73	826.06
		A	0.4435	0.4435	0.4435	0.4435	0.4435	0.4435	0.4435	10.1095	124.256					A	0.186491	0.723679	2.33917	22.61	279.251	25.9453			A	112.065	57.6576	156.856	598.778	2252.31	768.959
		A	0.4435	0.4435	0.4435	0.4435	0.4435	0.4435	0.4435	8.88831	120.75					A	0.204272	0.675596	2.28225	21.9431	277.554	25.3839			A	106.399	55.2711	131.147	590.344	2105.61	750.408
		B		0.4435	0.4435	0.4435	0.4435	0.4435	0.4435	4.42201	98.1687					B	0.187374	0.483086	2.29096	68.1482	130.571	2.09381			B	67.1935	46.1213	353.605	594.519	1818.54	0.334366
		B		0.4435	0.4435	0.4435	0.4435	0.4435	0.4435	4.47167	103.787					B	0.169871	0.474209	2.30022	65.8618	130.535	1.95529			B	67.1935	42.1886	377.904	556.928	1896.96	0.334366
		B		0.4435	0.4435	0.4435	0.4435	0.4435	0.4435	4.61394	100.45					B	0.188199	0.452038	2.34128	62.6993	125.956	1.93592			B	69.5823	45.5566	387.435	561	1847.15	0.334366
		C		0.4435	0.4435	0.4435	0.4435	0.4435	0.4435	1.77837	154.894					C	0.260116	0.477461	2.99619	32.7665	220.922	8.82105			C	70.8636	92.283	246.033	727.311	3383.95	163.913
		C		0.4435	0.4435	0.4435	0.4435	0.4435	0.4435	0.444	149.709					C	0.247758	0.48162	3.1166	31.7976	214.839	8.44907			C	70.1125	82.195	259.171	779.496	3209.84	161.571
		C		0.4435	0.4435	0.4435	0.4435	0.4435	0.4435	0.444	139.815					C	0.241957	0.436623	2.95524	31.2352	215.401	8.43921			C	70.5737	86.7408	223.496	743.778	3268.34	158
		D		0.4435	0.4435	0.4435	0.4435	0.4435	0.4435	22.2083	167.782					D	0.204722	0.514307	2.34529	20.8635	238.434	10.6772			D	61.9514	105.225	70.5434	191.752	1212.12	201.703
		D		0.4435	0.4435	0.4435	0.4435	0.4435	0.4435	21.2075	159.163					D	0.192259	0.516051	2.38408	21.2056	221.665	10.7608			D	60.9117	88.3487	71.8089	200.942	1266.63	183.662
		D		0.4435	0.4435	0.4435	0.4435	0.4435	0.4435	20.8997	156.875					D	0.188976	0.460115	2.35759	19.3279	231.548	10.6143			D	64.0396	89.4474	68.3403	209.11	1411.13	178.934
		Average	0.4435	0.4435	0.4435	0.4435	0.4435	0.4435	0.4435	9.1896	133.321					Average	0.207177	0.539438	2.51367	35.201	214.643	11.7746			Average	78.3478	70.4532	208.177	531.345	2159.19	282.851
		SD	0	1.73939e-16	1.73939e-16	1.73939e-16	1.73939e-16	1.73939e-16	1.73939e-16	8.13722	24.676					SD	0.0283604	0.116742	0.312346	18.8998	57.6947	9.12595			SD	21.0784	22.2229	118.782	212.183	762.008	310.586
		SEM	0	5.02117e-17	5.02117e-17	5.02117e-17	5.02117e-17	5.02117e-17	5.02117e-17	2.34901	7.12335					SEM	0.00818695	0.0337004	0.0901667	5.45589	16.655	2.63443			SEM	6.08482	6.41519	34.2893	61.252	219.973	89.6584
		CV	0	3.92195e-16	3.92195e-16	3.92195e-16	3.92195e-16	3.92195e-16	3.92195e-16	0.885482	0.185087					CV	0.13689	0.216413	0.124259	0.53691	0.268794	0.77505			CV	0.269037	0.315427	0.570581	0.399332	0.352913	1.09805
		FsC_Conidia	Conidia	0h	3h	5h	6h	7h	8h	9h	10h														FsC_Pellet	12h	14h	18h	24h	48h	72h
		A	0.4435	0.4435	0.4435	0.4435	1.345	3.91211	3.47496	23.1662	14.6996														A	5.62107	7.0725	5.86692	0.334	0.334	0.334
		A	0.4435	0.4435	0.4435	0.4435	1.345	3.46164	3.20286	21.8878	15.9589														A	4.93446	5.77637	4.29522	0.334	0.334	0.334
		A	0.4435	0.4435	0.4435	0.4435	1.345	3.53452	2.99578	20.4226	14.5987														A	4.44648	6.05195	1.014	0.334	0.334	0.334
		B		0.4435	0.4435	0.4435	1.70548	3.60003	10.1697	18.9095	6.40537														B	7.53934	2.56942	1.014	0.334	0.334	0.334
		B		0.4435	0.4435	0.4435	7.36035	3.2437	9.98546	19.4533	11.9229														B	6.2681	2.48496	1.014	0.334	0.334	0.334
		B		0.4435	0.4435	0.4435	1.58324	3.30057	9.80862	19.9363	8.40787														B	6.46722	2.39317	1.014	0.334	0.334	0.334
		C		0.4435	0.4435	0.4435	2.38137	4.48265	11.7082	14.3037	24.7821														C	7.79794	10.0509	2.11875	0.334	0.334	0.334
		C		0.4435	0.4435	0.4435	2.0093	4.19284	11.768	10.8996	23.9392														C	6.91073	6.80404	2.02183	0.334	0.334	0.334
		C		0.4435	0.4435	0.4435	2.04801	4.07149	10.9851	11.1945	23.1651														C	6.99723	5.8516	1.79353	0.334	0.334	0.334
		D		0.4435	0.4435	0.4435	2.47413	4.55173	11.367	24.9407	23.2046														D	2.96242	16.7278	2.33641	0.334	0.334	0.334
		D		0.4435	0.4435	0.4435	1.99764	4.3548	10.6599	23.7259	25.6113														D	2.51374	11.3692	1.96677	0.334	0.334	0.334
		D		0.4435	0.4435	0.4435	2.0233	4.21762	10.8135	23.2726	24.0074														D	2.60663	11.3652	1.96208	0.334	0.334	0.334
		Average	0.4435	0.4435	0.4435	0.4435	2.30149	3.91031	8.91159	19.3427	18.0586														Average	5.42211	7.37642	2.20146	0.334	0.334	0.334
		SD	0	1.73939e-16	1.73939e-16	1.73939e-16	1.63938	0.466296	3.4859	4.7852	6.86902														SD	1.91399	4.32098	1.4708	0	0	0
		SEM	0	5.02117e-17	5.02117e-17	5.02117e-17	0.473249	0.134608	1.00629	1.38137	1.98292														SEM	0.552522	1.24736	0.424584	0	0	0
		CV	0	3.92195e-16	3.92195e-16	3.92195e-16	0.712314	0.119248	0.391165	0.24739	0.380374														CV	0.352998	0.585782	0.668103	0	0	0

## Sheet: Descriptive stats_LM
				LOD (fg/conidium )	LOQ (fg/conidium )					Descriptive statistics
		Fumigaclavine A	conidia	3.062	9.279
		Fumiquinazoline D/C/Tryptoquivaline F/J	conidia	0.948	2.872
						Conidia
		Fumigaclavine A_Conidia	Conidia	0h	3h	5h	6h	7h	8h	9h	10h
		A	9.279	38.189	41.2236	36.6322	42.0953	29.8528	30.7208	41.5864	48.3941
		A	9.279	39.4889	42.269	38.6385	44.2753	32.8574	32.7366	41.9584	50.9937
		A	9.279	40.4124	43.0885	39.2571	44.2621	32.473	32.1061	44.2265	51.6679
		B		39.6016	43.7945	49.1331	43.7083	30.8356	40.4933	38.1443	45.2609
		B		41.7082	47.6238	52.5252	47.1678	32.5713	40.9452	37.4535	45.0802
		B		40.8276	46.0231	50.4615	46.7325	34.0096	40.0206	39.7019	46.2398
		C		50.5447	57.8283	53.4546	77.3787	29.2062	40.7015	3.062	81.8673
		C		52.6635	57.0776	55.7707	74.7279	31.9325	44.1102	3.062	84.9391
		C		52.6185	55.2551	53.6309	72.1343	32.0636	41.5385	3.062	80.4025
		D		48.9928	52.444	60.9175	62.4295	34.7616	43.2751	62.9555	102.534
		D		51.0525	52.9915	63.6527	68.014	37.7221	45.4642	68.3297	111.234
		D		49.9814	56.763	63.9301	70.978	38.1042	46.6222	66.123	108.071
		Average	9.279	45.5068	49.6985	51.5003	57.8253	33.0325	39.8945	37.4721	71.3904
		SD	0	5.85444	6.34674	9.34964	14.2117	2.76241	5.27747	23.4767	26.3177
		SEM	0	1.69003	1.83215	2.69901	4.10257	0.79744	1.52347	6.77715	7.59727
		CV	0	0.12865	0.127705	0.181545	0.24577	0.0836272	0.132285	0.626513	0.368645
		Fumiquinazoline D_Conidia	Conidia	0h	3h	5h	6h	7h	8h	9h	10h
		A	5.85716	6.42108	12.0161	13.5126	14.4624	19.2433	18.9616	18.9974	18.3498
		A	6.39679	6.12602	11.9168	13.9227	14.5381	19.9722	18.2311	17.5481	18.5517
		A	6.46876	6.55262	11.8706	13.5277	14.4546	19.6241	17.5841	18.6435	18.379
		B		6.71692	13.2902	17.0101	16.206	16.5601	18.5839	18.6455	18.0123
		B		7.04096	12.7024	16.8826	17.2053	16.6073	17.7167	17.6444	17.2733
		B		6.20239	13.0635	16.6485	15.5982	17.1318	17.318	18.019	17.2025
		C		7.49043	14.1408	17.2902	19.3462	18.0515	19.4248	0.948	22.8171
		C		7.61416	13.8747	17.6257	17.252	19.0216	19.2957	0.948	23.5336
		C		7.55994	13.2228	16.711	17.4231	18.0617	18.0597	0.948	21.3397
		D		7.13739	13.3439	19.4681	19.197	16.027	19.1639	22.1679	24.116
		D		7.29656	12.6115	18.46	18.2378	16.3319	19.556	23.1633	24.0806
		D		7.18568	13.4185	18.6745	19.0631	16.4818	18.828	22.0198	23.6394
		Average	6.2409	6.94535	12.956	16.6445	16.9153	17.7595	18.5603	14.9744	20.6079
		SD	0.334271	0.526897	0.746558	1.99762	1.85603	1.41987	0.765387	8.65926	2.88065
		SEM	0.192992	0.152102	0.215513	0.576663	0.535791	0.40988	0.220948	2.49971	0.831573
		CV	0.0535613	0.0758633	0.0576226	0.120017	0.109725	0.0799496	0.0412379	0.57827	0.139784
		Fumiquinazoline C_Conidia	Conidia	0h	3h	5h	6h	7h	8h	9h	10h
		A	18.1182	36.0737	29.1392	23.3788	21.0167	22.8196	20.8448	18.1887	15.3929
		A	20.2547	36.3589	29.574	24.0571	21.8296	24.4122	21.7988	18.1319	16.5438
		A	20.0723	37.0822	30.7099	23.7816	21.9889	24.0368	21.1524	18.8096	15.8507
		B		37.2452	29.3964	28.4611	21.0862	18.334	19.1382	16.9593	17.1781
		B		38.6883	31.7376	29.4289	22.6509	18.6126	19.0204	16.3306	16.1196
		B		38.4832	30.6147	28.9063	21.5438	19.2825	18.0115	16.7601	16.7383
		C		41.4361	36.0955	29.0045	25.7618	22.3057	20.3359	0.948	21.1057
		C		42.9653	34.6085	30.6747	24.6396	23.0218	21.5757	0.948	21.3206
		C		43.1933	33.867	29.6816	24.5108	22.7403	20.5347	0.948	21.1447
		D		37.8234	32.1383	31.7071	26.3984	18.4898	20.6121	21.5374	21.6374
		D		39.1856	31.7819	31.7438	28.3711	19.6092	21.2543	23.2564	23.404
		D		38.2974	32.8432	32.3077	28.6021	19.1887	21.9217	21.968	22.3337
		Average	19.4817	38.9027	31.8755	28.5944	24.0333	21.0711	20.5167	14.5655	19.0641
		SD	1.18434	2.40645	2.17748	3.1743	2.76005	2.3396	1.21553	8.48939	2.9776
		SEM	0.683777	0.694683	0.628585	0.91634	0.796757	0.675384	0.350893	2.45067	0.859558
		CV	0.0607922	0.0618582	0.0683121	0.111011	0.114842	0.111033	0.0592459	0.582842	0.156188
		3-hydroxy-fumiquinazoline A_Conidia	Conidia	0h	3h	5h	6h	7h	8h	9h	10h
		A	12.0526	5.42717	6.12885	6.16989	6.39463	7.05431	7.46215	4.74215	4.56422
		A	13.3611	4.95084	6.3617	6.5549	6.21476	7.68882	7.2876	4.74169	5.31998
		A	13.4995	5.29646	6.46126	6.70644	6.24372	7.13148	7.41489	4.51773	4.86046
		B		4.87656	5.57534	9.22144	6.0571	4.63602	4.47213	5.02598	8.44006
		B		5.20701	6.31118	9.26924	6.54762	4.688	5.04909	4.7148	8.45723
		B		5.03905	6.36132	9.39145	6.54288	5.28871	4.86717	5.43787	8.81002
		C		5.38811	7.93474	7.91248	8.35116	6.40286	6.01699	0.948	8.55269
		C		5.52628	7.88279	8.86741	8.57524	7.23894	6.73827	0.948	8.53572
		C		5.44764	7.69451	8.60473	7.86128	6.97548	6.37778	0.948	8.74924
		D		5.27494	6.47741	8.37743	8.05625	5.09122	6.49938	4.70021	8.63039
		D		5.36405	6.61941	8.15999	8.64867	5.39239	7.07459	5.47781	9.70133
		D		5.30738	6.97475	8.49013	9.68124	5.60094	7.0428	5.52197	9.02767
		Average	12.9711	5.25879	6.73194	8.1438	7.43121	6.0991	6.35857	3.97702	7.80408
		SD	0.79839	0.204341	0.742251	1.10519	1.23207	1.09615	1.04257	1.85689	1.78234
		SEM	0.460951	0.0589882	0.214269	0.319041	0.355669	0.316431	0.300963	0.536037	0.514516
		CV	0.0615516	0.0388571	0.110258	0.135709	0.165797	0.179723	0.163962	0.466905	0.228385
		Tryptoquivaline F/J_Conidia	Conidia	0h	3h	5h	6h	7h	8h	9h	10h
		A	5.26125	6.63959	6.70885	6.77613	7.24095	8.29141	8.30767	8.02355	7.4674
		A	5.73236	6.68974	7.00034	7.10108	7.56509	9.18705	8.68169	8.14781	8.04402
		A	5.75852	6.75726	7.20205	7.16649	7.4572	9.04882	8.57838	8.37484	7.9715
		B		7.48614	7.31711	8.71365	7.55682	7.21142	8.05179	7.81763	9.40576
		B		7.40645	7.64177	9.06607	8.38646	7.46712	8.15555	7.75147	8.17554
		B		7.47899	7.45816	8.45552	7.9883	7.7056	7.6006	7.9167	8.29694
		C		7.89072	8.61638	8.83096	9.79654	8.2695	8.33713	0.948	9.92741
		C		8.37543	8.48854	8.96596	9.2177	8.71744	8.6538	0.948	10.48
		C		8.23119	8.07241	8.81206	8.72901	8.73999	8.27945	0.948	9.94212
		D		7.2419	7.95298	9.90954	8.52892	7.04873	8.21055	9.90257	10.0967
		D		7.46354	7.72995	10.019	9.5811	7.58691	8.75562	10.4117	10.7443
		D		7.28272	8.31223	10.1499	9.79457	7.92512	8.80923	10.3906	10.2586
		Average	5.58404	7.41197	7.7084	8.66387	8.48689	8.09992	8.36846	6.79841	9.23419
		SD	0.279855	0.558711	0.600564	1.13591	0.944026	0.718761	0.349092	3.65914	1.1587
		SEM	0.161574	0.161286	0.173368	0.32791	0.272517	0.207488	0.100774	1.0563	0.334489
		CV	0.0501169	0.0753795	0.0779104	0.131109	0.111233	0.0887368	0.0417152	0.538234	0.12548

[truncated: 7 more sheets: LOD_LOQ calculations, HUMAN DATA, Normality, Descriptive statistics, Spearman correlation, Sensitivity, Specificity]
